# Supplementary material for: Optimizing plant size for vertical farming by editing stem length regulators
Source: Plant Biotechnol J. 2025 May 9;23(8):3041–53. doi: 10.1111/pbi.70129 (PMC12310881; doi:10.1111/pbi.70129)
Supplement: Supplementary file 2 — Table S1 Detailed environmental conditions in the greenhouse. Table S2 Protein sequences of GA3ox homologues for phylogenetic analysis. Table S3 Normalized counts from RNA‐seq and qPCR analysis in this study. Table S4 Primer and guide RNA sequences for this study. Table S5 Length quantification data of shoots and inflorescences in this study (Related to Figure 2d and Figure S6b,c). Table S6 Length quantification data of shoots and inflorescences in this study (Related to Figure 2f). Table S7 Length quantification data of shoots and inflorescences in this study (Related to Figure 3b,c,e). Table S8 Physiological analysis data in this study (Related to Figure 4b,c). Table S9 Yield potential analysis data in this study (Related to Figure 5b,d). Table S10 Length quantification data of shoots and inflorescences in this study (Related to Figure S5b and c). Table S11 Length quantification data of shoots and inflorescences in this study (Related to Figure S7c,d,f). Table S12 Physiological analysis data in this study (Related to Figure S8b–f). Table S13 Yield potential analysis data in this study (Related to Figure S9b,d). Table S14 Length quantification data of shoots in this study (Related to Figure 6b,d). [file PBI-23-3041-s002.xlsx]

## Sheet: Table S1
Table S1 Detailed environmental conditions in the greenhouse.
Jan, 2023	Indoor environment conditions	Sensors	1st week (01-01-2023 ~ 01-01-2023)	2nd week (01-02-2023 ~ 01-08-2023)	3rd week (01-09-2023 ~ 01-15-2023)	4th week (01-16-2023 ~ 01-22-2023)	5th week (01-23-2023 ~ 01-29-2023)	6th week (01-30-2023 ~ 01-31-2023)
			Average	Average	Average	Average	Average	Average
	Temperature (℃)	Sensor 1	20.91	21.42	20.64	18.51	21.12	20.52
		Sensor 2	20.83	21.59	20.83	18.64	21.46	20.67
	Relative humidity (%)	Sensor 1	25.82	34.75	22.5	22.68	23.74	25.9
		Sensor 2	27.12	35.04	23.12	23.21	24.14	26.53
	CO2 concentration (ppm)	Sensor 1	498.47	489.34	473.38	465.49	469.01	479.14
		Sensor 2	392.98	384.41	369.43	356.33	365.94	373.82
Feb, 2023	Indoor environment conditions	Sensors	1st week (02-01-2023 ~ 02-05-2023)	2nd week (02-06-2023 ~ 02-12-2023)	3rd week (02-13-2023 ~ 02-19-2023)	4th week (02-20-2023 ~ 02-26-2023)	5th week (02-27-2023 ~ 02-28-2023)
			Average	Average	Average	Average	Average
	Temperature (℃)	Sensor 1	20.84	21.1	21.6	21.79	21.84
		Sensor 2	21.28	21.44	21.9	22.19	22.49
	Relative humidity (%)	Sensor 1	25.97	31.68	28.19	23.43	26.95
		Sensor 2	26.32	31.78	28.59	24.29	27.66
	CO2 concentration (ppm)	Sensor 1	478.21	486.15	477.97	475.42	487.22
		Sensor 2	375.2	385.7	373.22	370.1	382
Mar, 2023	Indoor environment conditions	Sensors	1st week (03-01-2023 ~ 03-05-2023)	2nd week (03-06-2023 ~ 03-12-2023)	3rd week (03-13-2023 ~ 03-19-2023)	4th week (03-20-2023 ~ 03-26-2023)	5th week (03-27-2023 ~ 03-31-2023)
			Average	Average	Average	Average	Average
	Temperature (℃)	Sensor 1	21.62	21.79	21.94	22.51	23.22
		Sensor 2	22.19	22.46	22.51	23.22	23.92
	Relative humidity (%)	Sensor 1	28.99	40.97	28.03	38.71	32.12
		Sensor 2	29.47	40.62	29.13	39.76	33.96
	CO2 concentration (ppm)	Sensor 1	476.13	475.59	467.25	488.62	475.03
		Sensor 2	371.23	370.64	360.2	379.2	370.65
Apr, 2023	Indoor environment conditions	Sensors	1st week (04-01-2023 ~ 04-02-2023)	2nd week (04-03-2023 ~ 04-09-2023)	3rd week (04-10-2023 ~ 04-16-2023)	4th week (04-17-2023 ~ 04-23-2023)	5th week (04-24-2023 ~ 04-30-2023)
			Average	Average	Average	Average	Average
	Temperature (℃)	Sensor 1	22.87	23.33	23.28	23.29	23.4
		Sensor 2	24.54	23.64	23.83	24.16	24.19
	Relative humidity (%)	Sensor 1	39.4	40.17	39.51	46.41	41.49
		Sensor 2	38.38	41.33	40.16	45.75	40.12
	CO2 concentration (ppm)	Sensor 1	423.01	412.74	392.81	322.38	394.69
		Sensor 2	364	321.52	319.93	270.45	324.8
May, 2023	Indoor environment conditions	Sensors	1st week (05-01-2023 ~ 05-07-2023)	2nd week (05-08-2023 ~ 05-14-2023)	3rd week (05-15-2023 ~ 05-21-2023)	4th week (05-22-2023 ~ 05-28-2023)	5th week (05-29-2023 ~ 05-31-2023)
			Average	Average	Average	Average	Average
	Temperature (℃)	Sensor 1	23.84	23.59	22.42	22.02	22.3
		Sensor 2	24.47	25.91	24.95	23.49	24.16
	Relative humidity (%)	Sensor 1	50.21	42.75	61.71	63.31	75.7
		Sensor 2	48.92	38.93	55.89	59.38	70.26
	CO2 concentration (ppm)	Sensor 1	388.77	429.08	397.85	296.84	354.81
		Sensor 2	327.52	350.88	339.34	286.01	318.07
Jun, 2023	Indoor environment conditions	Sensors	1st week (06-01-2023 ~ 06-04-2023)	2nd week (06-05-2023 ~ 06-11-2023)	3rd week (06-12-2023 ~ 06-18-2023)	4th week (06-19-2023 ~ 06-25-2023)	5th week (06-26-2023 ~ 06-30-2023)
			Average	Average	Average	Average	Average
	Temperature (℃)	Sensor 1	22.09	22.12	23.16	22.97	21.95
		Sensor 2	24.51	24.35	25.42	25.05	24
	Relative humidity (%)	Sensor 1	65.1	68.41	65.08	71.63	78.49
		Sensor 2	58.68	62.49	60.78	68.13	74.61
	CO2 concentration (ppm)	Sensor 1	424.44	403.74	398.92	372.93	309.96
		Sensor 2	340.42	328.67	330.24	318.86	294.18
Jul, 2023	Indoor environment conditions	Sensors	1st week (07-01-2023 ~ 07-02-2023)	2nd week (07-03-2023 ~ 07-09-2023)	3rd week (07-10-2023 ~ 07-16-2023)	4th week (07-17-2023 ~ 07-23-2023)	5th week (07-24-2023 ~ 07-30-2023)	6th week (07-31-2023 ~ 07-31-2023)
			Average	Average	Average	Average	Average	Average
	Temperature (℃)	Sensor 1	25.05	22.35	21.01	22.74	24.28	24.93
		Sensor 2	28.28	25.14	22.83	24.96	27.16	28.09
	Relative humidity (%)	Sensor 1	68.5	78.44	82.78	74.44	70.48	68.5
		Sensor 2	63.65	74.29	80.22	71.17	65.54	62.96
	CO2 concentration (ppm)	Sensor 1	474.5	351.63	417.01	447.31	462.75	475.47
		Sensor 2	349.97	249.42	312.32	332.98	344.79	356.48
Aug, 2023	Indoor environment conditions	Sensors	1st week (08-01-2023 ~ 08-06-2023)	2nd week (08-07-2023 ~ 08-13-2023)	3rd week (08-14-2023 ~ 08-20-2023)	4th week (08-21-2023 ~ 08-27-2023)	5th week (08-28-2023 ~ 08-31-2023)
			Average	Average	Average	Average	Average
	Temperature (℃)	Sensor 1	26	23.67	25.32	23.59
		Sensor 2	29.6	26.34	28.98	27
	Relative humidity (%)	Sensor 1	65.96	72.38	64.76	74.9
		Sensor 2	58.9	65.95	56.24	67.44
	CO2 concentration (ppm)	Sensor 1	467.32	432.96	461.02	445.22
		Sensor 2	347.62	318.99	343.64	331.37
Sep, 2023	Indoor environment conditions	Sensors	1st week (09-01-2023 ~ 09-03-2023)	2nd week (09-04-2023 ~ 09-10-2023)	3rd week (09-11-2023 ~ 09-17-2023)	4th week (09-18-2023 ~ 09-24-2023)	5th week (09-25-2023 ~ 09-30-2023)
			Average	Average	Average	Average	Average
	Temperature (℃)	Sensor 1					21.35
		Sensor 2					23.13
	Relative humidity (%)	Sensor 1					76.8
		Sensor 2					70.76
	CO2 concentration (ppm)	Sensor 1					448.97
		Sensor 2					337.26
Oct, 2023	Indoor environment conditions	Sensors	1st week (10-01-2023 ~ 10-01-2023)	2nd week (10-02-2023 ~ 10-08-2023)	3rd week (10-09-2023 ~ 10-15-2023)	4th week (10-16-2023 ~ 10-22-2023)	5th week (10-23-2023 ~ 10-29-2023)	6th week (10-30-2023 ~ 10-31-2023)
			Average	Average	Average	Average	Average	Average
	Temperature (℃)	Sensor 1	23.75	24.01	24.34	24.05	24.22	24.07
		Sensor 2	24.83	25.29	25.08	24.73	25.03	24.99
	Relative humidity (%)	Sensor 1	47.64	51.32	41.44	49.26	48.13	47.56
		Sensor 2	44.61	48.04	39.84	47.55	46.58	45.32
	CO2 concentration (ppm)	Sensor 1	453.77	466.01	464.58	472.85	489.32	469.31
		Sensor 2	337.66	347.85	344.39	353.82	369.38	350.62
Nov, 2023	Indoor environment conditions	Sensors	1st week (11-01-2023 ~ 11-05-2023)	2nd week (11-06-2023 ~ 11-12-2023)	3rd week (11-13-2023 ~ 11-19-2023)	4th week (11-20-2023 ~ 11-26-2023)	5th week (11-27-2023 ~ 11-30-2023)
			Average	Average	Average	Average	Average
	Temperature (℃)	Sensor 1	22.83	23.61	23.21	24.4	22.24
		Sensor 2	23.35	23.27	22.74	23.98	21.66
	Relative humidity (%)	Sensor 1	66.78	32.79	30.45	28.01	29.28
		Sensor 2	64.81	33.26	31.03	28.88	30.12
	CO2 concentration (ppm)	Sensor 1	448.11	457.61	470.64	480.61	457.13
		Sensor 2	330.91	336.77	349.02	357.33	338.73
Dec, 2023	Indoor environment conditions	Sensors	1st week (12-01-2023 ~ 12-03-2023)	2nd week (12-04-2023 ~ 12-10-2023)	3rd week (12-11-2023 ~ 12-17-2023)	4th week (12-18-2023 ~ 12-24-2023)	5th week (12-25-2023 ~ 12-31-2023)
			Average	Average	Average	Average	Average
	Temperature (℃)	Sensor 1	23.46	23.96	21	19.56	21.96
		Sensor 2	22.8	24.06	21.09	19.69	22.17
	Relative humidity (%)	Sensor 1	23.15	35.66	37.94	27.32	33.38
		Sensor 2	24.24	36.07	38.44	27.94	34.1
	CO2 concentration (ppm)	Sensor 1	464.45	471.25	450.42	461.67	491.37
		Sensor 2	344.46	351.59	330.58	342.34	374.45
Jan, 2024	Indoor environment conditions	Sensors	1st week (01-01-2024 ~ 01-07-2024)	2nd week (01-08-2024 ~ 01-14-2024)	3rd week (01-15-2024 ~ 01-21-2024)	4th week (01-22-2024 ~ 01-28-2024)	5th week (01-29-2024 ~ 01-31-2024)
			Average	Average	Average	Average	Average
	Temperature (℃)	Sensor 1	21.87	22.21	22.24	20.92	23.74
		Sensor 2	22.11	22.1	22.17	20.76	24
	Relative humidity (%)	Sensor 1	30.33	24.69	25.58	17.34	20.75
		Sensor 2	31.16	25.38	25.9	17.99	20.87
	CO2 concentration (ppm)	Sensor 1	469.27	476.68	465.73	459.05	494.92
		Sensor 2	353.67	359.88	349.03	340.24	375.07

## Sheet: Table S2
Table S2 Protein sequences of GA3ox homologs for phylogenetic analysis.
No.	Genus	Species	Common name	Genome version	SlGA3ox1 orthologs		SlGA3ox2 orthologs		SlGA3ox3 orthologs		SlGA3ox4 orthologs		SlGA3ox5 orthologs
					Gene ID	Protein sequence	Gene ID	Protein sequence	Gene ID	Protein sequence	Gene ID	Protein sequence	Gene ID	Protein sequence	Gene ID	Protein sequence
1	Solanum	lycopersicum	tomato	SL4.0	Solyc06g066820	MPSRISDSCRPHHSQKHFDLNSIKELPESHAWTSSNDHYTQENSCNFESIPVIDLDNNNNNNNNNNILDHIGHACKKWGAFQIINHSISEKLLQDIEVAGKTLFSLPMQQKLKAARSPDGVTGYGAARISSFFSKLMWSEGFTIVGSPIEHARQLWPKDYNKFCEVIEEYEKEMEKLAGRLMWLILGSLGITKDDVKWAVGPKGETKEGCAALQLNSYPACPDPGRAMGLAAHTDSTILTILHQNNTSGLQVYQEGNGWVTVPPIPGALVVNIGDLLHILSNGSYPSVLHRAVVNRTRYRLSVAYLYGPPSGVRVSPLSKLVDHRHPPLYRAVTWSEYLGTKAKYFDKALSSVRLCVPLNGFTDAKDHKGVQVG	Solyc03g119910	MPSIISSQLDLYSIKELPESHAWKSSLDDDGSRNINAESIPVIDLNHDHKFVMDTIGHACKTWGAFQIVNHNISHRLLNHMETHGTRLFSLPMQQKLKAARSSDGIAGYGVARISSFFDKLMWSEGFTIFGSPLEHARQLWPYDYNKFCDVIEEYENEMEKLAGRLMGLMLGSLGIAKEDVKWAVGPRSGSSALQLNSYPACPDPDRAMGLAAHTDSTLLTILHQNNTSGLQVFKEGNGWVTVPPLRGALVINVGDLLHILSNGLYPSVLHRAIVNRTRHRLSVAYLYGPPSGVKISPLSKLVDQRNPQMYRPVTWSEYLGTKAKHFDKALSSVRLCAPRIGFANSKDQSGVQVG	Solyc01g058250	MTTSTLEEAYKENPLSLQHILPIDFQSIQEVPNSHLWPNINNVPTSHNDKNPNVPIIDLIDPNVVELMGHACKTWGIFQVVNHGISLKYFDEVESQARRLFALPTEQKVKVVRSTNGVTGYGTARITPFFSKFMWHEGFTIVDSPLDHAKELWPNDYKKFCDVMENYQTKMKVLSFQLCMFILNYLQPSHEHSINSFEFEGALQLNSYPCCPNPYHALGLAPHTDSLFLTILHQTNNTKGLQILKKDQGWTSIAPVSNDALIVNVGDLLHILSNGEFPSVYHRVLVDQTKHRVSLAYFFGPQVESIISPLVSSQDNDGVVLKYRNVTVKEYLGLKAKHLEKVFSMIRI	Solyc05g052740	MSTSTLEESFKENPQSPQHILPIDFHLIQEVPNSHLWPNINNFPINHDEKNPNVPIIDLLAPNVVQLIGHACKTWGIFQVINHGISLDFFDEVESQARRLFALPVEEKVKVMRSTSGATGYGTARITPFFSKFMWHEGFTIMDSPLDHAKKLWPHDYQEFCDVMENYQKKMKALSFQLWLFILNYLQPSQEHLINSFEFTQALQLNSYPCCPNPNHALGLAPHTDSLFLTILHQTNNTKGLQILKKDQEWTSITPISNDALIVNVGDLLHILSNGEFPSVYHRVLVDQTKHRVSLAYFFGPQVDSTIVPLVSFDKNVGVVVPKYRKVKVKEYLSLKAKHLEKVFSLIRS	Solyc02g038808	MATSSTLEESFKENPLRLQHILPIDFHSIQEVPNSHLWPNINNSPISHDEKKPTIPIIDLLAPNVVELIGHACKTWGIFQVVNHGISLELFDEVESQARRLFALPAKEKVKVVRSTTGATGYGTARITPFFSKFMWHEGFTIMDSPLDHAKELWPHDYKKFCDVMGDYQKKMKALSFQLWMLILNYLQPSQEHSIKSFESTGALQLNSYPCCPNPNHALGLAPHTDSLFLTILHQTNNTKGLQILKKDLGWTSITPVSNDALIVNVGDLLHILSNGEFPSVYHRVLVDQTKHRVSLAYFFGPQVDSVIVPLVSSKDNVGVVPKYRNVKVKEYIDLKAKHMEKVFSMIRF	not determined	not determined
2	Solanum	tuberosum	potato	v6.1	Sotub06g023360.1.1	MPSRISDSFRPHHSQKHFDLNSIKELPESHAWTSSNDHYTQENSCNFESIPVIDLDNNNNNNNNILDHIGHACKKWGAFQIINHSISERLLQDIDVAGKTLFSLPMQQKLKAARSPDGVTGYGVARISSFFSKLMWSEGFTIVGSPIEHARQLWPKDYKKFCEVIEEYEKEMEKLAGRLMWLILGSLGITKDDVKWAVGPKGETKEGCAALQLNSYPACPDPGRAMGLAAHTDSTILTILHQNNTSGLQVYQEGNGWVTVPPIPGALVVNVGDLLHILSNGSYPSVLHRAVVNRTRHRLSVAYLYGPPTGVRVSPLSKLLDHRHPPLYRAVTWSEYLGTKAKYFDKALSSVRLCVPLSGFADAKDHNGVQVG	Sotub03g033480.1.1	MPSIISSEKQLDLYSIKELPESHAWRSSLDDDGSRNINVESIPVIDLNDDKFAIDRIGHACKTWGAFQIINHNISQRLLNDMETCGTRLFSLPMQQKLKAARSSDGIAGYGVARISSFFSKLMWSEGFTIFGSPLEHARQLWPHNYNKFCDVIEEYENEMEKLAGRLMGLMLGSLGITKEDVKWAVGPRSGCSALQLNSYPACPDPDRAMGLAAHTDSTILTILHQNNTSGLQVFREGNGWVTVPPLCGALVINVGDLLHILSNGLYPSVLHRAVVNRTRHRLSVAYLYGPPSGVKISPLSKLVDQRNPPMYRPVTWSEYLGTKAKHFDKALSSVRLCAPRIGFANSKDQSGVQVG	Sotub01g013220.1.1	MATSTLEEAYKENPLSLQHILPIDFQSIQEVPNSHLWPKINNVLTSHNDKNPNVPIIDLLAPNVVELMGHACKTWGIFQVVNHGVSLELFDEVEYQARRFFALPAEQKVKVMRSTSGATGYGTARITPFFSKFMWHEGFTIMDSPLDHAKKLWPHDYHKFCDVMENYQKKMKVLSFQLCLFILNYLQPSQDQHSINSFEFAGALQLNSYPCCPNPNHALGLAPHTDSLFLTILHQTNNTKGLQILKKDQGWTSIAPVSNDALIVNVGDLLHILSNGEFPSVYHRVLVDQTKHRVSLAYFFGPQVDSMISPLVSSKDNDGVVLKYRNVKVKEYLGLKAKHLEKVFSMIRF	Sotub05g025390.1.1	MATSALEESFKENPQSLQHILPIDFHLIQEVPNSHLWPNINNSPINHDEKNPNVPIIDLLAPNVVELIGHACRTLGIFQVVNHGVPLEFFDEAESQARRLFALPAEQKVKVVRSTSGATGYGTARITPFFSKFMWHEGFTIMDSPLDHAKELWPHDYQEFCDVMENYQKKMKALSFQLWLLILNYLQPSQEHLINSFEFTQALQLNSYPCCPNPNHALGLAPHTDSLFLTILHQTNNTKGLQILKKDQGWTSIAPISNDALIVNVGDLLHILSNGEFPSVYHRVLVDQTKHRVSLAYFFGPQVDSTIVPLVSFEKNVGVVVPKYRKVKVKEYLSLKAKHLEKVFSLIRY	Sotub02g007180.1.1	MATTSTLEESFKENPQSLQHILPIDFHSIQEVPNSHLWPDINNSPISHDEKNPNVPMIDLLAPNVVELIGHACKTWGIFQVVNHGVSLELFDEVESQARRLFALPAEQKVKVVRSTSGATGYGTARITPFFSKFMWHEGFTIMDSPLDHAKKLWPHDYQKICEVMENYQKKMKALSFQLWLLILNYLQPSQEHSIKSFESTGALQLNSYPCCPNPNHALGLAPHTDSLFLTILHQTNNTKGLQILKKNQVWTSIAPVSNDALIVNVGDLLHILSNGEFPSVYHRVLVDQTKHRVSLAYFFGPQVDSMIVPLVSSEDNVGAIPKYRNVKVKEYLDLKAKHLEKVFSMIRF	Sotub01g020220.1.1	MATTSTLEESFKENPQSLQHILPIDFHSIQEVPNSHLWHNINNSPISHDEKNPNVPIIDLLAPNVVELIGHACKTWGIFQVVNHGVSLELFDEVEFQARRLFALQVEQKVKVMRSTTGATGYGTARIMPFFSKFMWHEGFTIMDSPLDHAKELWPHDYQIFCDVMENYQKKIKALSFQLWLLILNYLQPSQEHSIKSFESRRALQLNSYPCCPNPNHALGLAPHTDSLFLTILHQTNNTKGLQILKKDQGWTSIAPVSNDALIVNVGDLLHILSNGEFPSVYHRVLVDQTKHRVSLAYFFGPQVDSMIVPLVSSKDNVGVVPKYRNVKVKEYLDLKAKHLEKVFSMIRF
3	Solanum	melongena	eggplant	V4.1	SMEL4.1_06g020510.1.01	MPSRIAQKHFDLNSIKELPESHAWKSSNDHSSLENSCDFATIPVIDLDNNNNNNVLDDIGHACKKWGAFQIINHNVSKKLLEDIEVAVESLFSLPMQQKLKAARSPEGVTGYGVARISSFFSKLMWSEGFTIVGSPIEHARQLWPKDYKKFCEVIEEYEKEMEKLAGRLMWLILGSSGITKDDVKWAFGPKGESKGGCAALQLNSYPACPDPGRAMGLAAHTDSTILTILHQNNTTGLQVYQEGNGWVTVPPIPGALVINVGDLLHILSNGSYPSVLHRAVVNRTQHRLSVAYLYGPPTGVKVSPLSKLVDQRHPPLYRAVTWSEYLGIKAKHFDKALSSVRLCDGVQVG	SMEL4.1_03g031440.1.01	MPSIISSEKQLDLYSIKELPESHAWRSSLDDHQSCNVESIPVIDLNDDKFAMDKIGHACKTWGAFQIINHNISQRLLNDVEAAGKRLFSLPLQQKLKAARSPDGIAGYGVARISSFFSKLMWSEGFTIFGSPIEHARQLWPHDYNKFCDVIAEYENEMEKLAGRLMSLMLGSLGITKEDVKWAVGARSGCSALQLNSYPACPDPDRAMGLAAHTDSTILTLLHQNNTSGLQVFKEGTGWVMVPPLRGALVINVGDLLHILSNGLYPSVLHRAMVNRTRHRLSVAYLYGPPSGVKVSPLAKLVDQRNPPMYRPVTWSEYLGTKAKHFDKALSSVRLCAPRIGFANSKDQSGVQVG	SMEL4.1_05g000870.1.01	MATPTLEEAYKENPLSLQHILPIDFHSIKEVPNSHLWTNINDFPINNDEKNPNVPIIDLLAPNVVELIGDACKTWGIFQVINHGICLEFFDKVESQTRRLFALSAKQKEKVLRSTSGATGYGMARIAPFFSKFMWHEGFTIMDSPLDHAKELWPHDYQHFCDVMENYEKKMKDLSFQLWLLIIKYLRPSQEHLINPFEFVGALQLNSYPCCPNPKHALGLAPHTDSLFLTILYQSSNTKSLQILKKDHGWTSISPISNDALIVNVGDLLHILSNGEFQSIYHRVLVDQTIHRVSLAYFFGPQVDRAIVPLVSSRDDGGVVHVPKYRKVKVKEYLSLKSKHLEKVFSFIRC	not determined	not determined	not determined	not determined	not determined	not determined
4	Capsicum	annuum	pepper	CannuumCM334-V1.55	CA06g16820	MPSRISDSFRAHHSQKYFDLNLIKELPESHAWTSSSDDHYASENSRDFDSIPVIDLDNNNNVLEHIGHACKKWGAFQIINHSIPEKLLQAIEVAGQSLFSLPMQQKLKASRSPEGVTGYGVARISSFFPKLMWSEGFTIVGSPIEHARQLWPKDYKKFCEIIEEYEKEMEKLAGRLMWLMLGSLGITKEDVKWAFGPKGGCAALQLNSYPACPDPGRAMGLAAHTDSTILTILHQNNTSGLQVYQEESSGWVTVPPIQGALVVNVGDLLHILSNGSYPSILHRAIVNRTQHRLSVAYLYGPPSGVRVSPLSKLVDQKHPPLYKAVTWSEYLGTKAKHFDKALSSVRLCVPLSGFTDAKDHNGVQVG	CA03g34030	MPSLISEKQLDLYSIKELPESHAWGSSLDDHPPCDSPNVESIPVIDLNDEKFVMDKIGHACKTWGAFQIRNHNISQRLLNDMESAAKKLFSLPMQQKLKAARSPDGIGGYGVARISSFFSKLMWSEGFTIFGSPVEHASQLWPHDYNEFCDVIAEYENEMEKLAGRLMCLMLGSLGITKDDVKWAVGPTGGCSALQLNSYPACPDPDRAMGLAAHTDSTILTILHQNNTSGLQVFEEGNGWVLVPPLRGALVVNVGDLLHILSNGLYPSVLHRAVVNRTRHRLSVAYLYGPPSGVKVSPLSKLVDQTNPPMYRPVTWSEYLGTKAKHFDKALSSVRLCAPRIGFANSKDQSGVQVG	CA05g14710	MATTALQEAYKDNPPISLQHLLPIDFHSIQEVPNSHIWPKINNFPISLDEKPPNVPIIDLLAPNIEKLIGHACKTWGVFQVVNHGVCLELFDEVESQARRFFALPAEQKAKVLRSSASGGTGYGAARIAPFFSKLMWHEGFTIMDSPLDHAKELWSHDYQYFCDVMETYQKKMKDLSYKLWLLILKYLEASQQDLFTSEYSGALQLNSYPCCPNPNHAIGLAPHTDSLFLTILHQTNNTKGLQIMKKGHGWTSISPVSNDALIVNVGDLLHILSNGEFQTAYHRVLVDQTKHRLSLAYFFGPQVDSLIVPLISSKDNVGVVAPKYRSVKVKEYISLKAKHNEKVLSLLRS	not determined	not determined	not determined	not determined	not determined	not determined
5	Physalis	grisea	groundcherry	Phygri1.3.2	Phygri06g011340.1	MPSRISDSFRAHHSQKHLDLNSIKELPESHAWTSSSDDHYPSENSCIFESIPVIDLDNSNNTNVLENIGHACKKWGAFQIINHNISERLLKDIEVSGENLFSLPLQQKLKASRSPEGVTGYGVARISSFFSKLMWSEGFTIVGSPIEHARQLWPKDYKKFCEVIEEYEKEMEKLAGRLMWLMLGSLGINKDDVKWAVGPKGEPKEGCAALQLNYYPACPDPGRAMGLAAHTDSTILTILHQNNTSGLQVFKEECGWVTVPPIPGALVVNVGDLLHILSNGSYPSVLHRAVVNRTQHRLSIAYLYGPPSGVKVSPLSKLVDHRHPPLYRAVTWSEYLGSKAKYFDKALSSVRLCAPLSGFPEAKDHNGVQVG	Phygri03g015440.1	MPSIISEKQLDLYSIKELPESHAWRSSLDDLPLCDSRNVESVPVIDLSDEKFAMDKIGHACKTWGAFQIINHNISPKLLNDMNEAGKKLFSLPMQQKLKAARSPDGIAGYGVARISSFFSKLMWSEGFTIFGSPLEHARQLWPHDYNKFCDVIGEYEIEMEKLAGRLMGLMLGSLGITKDDVKWAVGPRGGCSALQLNSYPACPDPDRAMGLAAHTDSTILTILHQNNTSGLQVFKEGNGWVSVPPLCGALVINVGDLLHILSNGLYPSVLHRAVVNRTRHRLSMAYLYGPPSGVKVSPLSKLVDQRNPPMYRPITWSEYLGTKAKHFDKALSSVRLCAPRIGFANSKDQSGVQVG	Phygri05g015650.1	MATNTLEEAYKENPLSLENILPIDFDSIQNVPNSHLWPKINNSQTILDEKTPSSVPIIDLQAPNVVELIGHACKTWGVFQVINHGICSKLLDEVESQARRLFALPAEQKVKVLRSPSGATGYGAARITPFFSKFMWHEGFTIMDSPLDHASQLWPHDYQSFCDVMETYQIKMKDLSYKLWLLILKYLETSQENFNSFEFVGALQLNSYPSCPNPSHAIGLAPHTDSLFLTILHQTSNTNGLQFLRNGHGWTPISPVSDDALIVNVGDLLHILSNGEFASVYHRVLVNQVKHRVSMAYFFGPQVDSLIVPFISSKDNNSGVPKYRSVKVKEYISLKAKHLEKVFNFIRF	not determined	not determined	not determined	not determined	not determined	not determined
6	Arabidopsis	thaliana	Thale cress	Arabidopsis thaliana Araport11	AT1G15550	MPAMLTDVFRGHPIHLPHSHIPDFTSLRELPDSYKWTPKDDLLFSAAPSPPATGENIPLIDLDHPDATNQIGHACRTWGAFQISNHGVPLGLLQDIEFLTGSLFGLPVQRKLKSARSETGVSGYGVARIASFFNKQMWSEGFTITGSPLNDFRKLWPQHHLNYCDIVEEYEEHMKKLASKLMWLALNSLGVSEEDIEWASLSSDLNWAQAALQLNHYPVCPEPDRAMGLAAHTDSTLLTILYQNNTAGLQVFRDDLGWVTVPPFPGSLVVNVGDLFHILSNGLFKSVLHRARVNQTRARLSVAFLWGPQSDIKISPVPKLVSPVESPLYQSVTWKEYLRTKATHFNKALSMIRNHREE	AT1G80340	MSSTLSDVFRSHPIHIPLSNPPDFKSLPDSYTWTPKDDLLFSASASDETLPLIDLSDIHVATLVGHACTTWGAFQITNHGVPSRLLDDIEFLTGSLFRLPVQRKLKAARSENGVSGYGVARIASFFNKKMWSEGFTVIGSPLHDFRKLWPSHHLKYCEIIEEYEEHMQKLAAKLMWFALGSLGVEEKDIQWAGPNSDFQGTQAVIQLNHYPKCPEPDRAMGLAAHTDSTLMTILYQNNTAGLQVFRDDVGWVTAPPVPGSLVVNVGDLLHILTNGIFPSVLHRARVNHVRSRFSMAYLWGPPSDIMISPLPKLVDPLQSPLYPSLTWKQYLATKATHFNQSLSIIRN	AT4G21690	MSSVTQLFKNNPVNRDRIIPLDFTNTKTLPDSHVWSKPEPETTSGPIPVISLSNPEEHGLLRQACEEWGVFHITDHGVSHSLLHNVDCQMKRLFSLPMHRKILAVRSPDESTGYGVVRISMFYDKLMWSEGFSVMGSSLRRHATLLWPDDHAEFCNVMEEYQKAMDDLSHRLISMLMGSLGLTHEDLGWLVPDKTGSGTDSIQSFLQLNSYPVCPDPHLAMGLAPHTDSSLLTILYQGNIPGLEIESPQEEGSRWIGVEPIEGSLVVIMGDLSHIISNGQFRSTMHRAVVNKTHHRVSAAYFAGPPKNLQIGPLTSDKNHPPIYRRLIWEEYLAAKATHFNKALTLFRC	AT1G80330	MPSLAEEICIGNLGSLQTLPESFTWKLTAADSLLRPSSAVSFDAVEESIPVIDLSNPDVTTLIGDASKTWGAFQIANHGISQKLLDDIESLSKTLFDMPSERKLEAASSDKGVSGYGEPRISPFFEKKMWSEGFTIADDSYRNHFNTLWPHDHTKYCGIIQEYVDEMEKLASRLLYCILGSLGVTVEDIEWAHKLEKSGSKVGRGAIRLNHYPVCPEPERAMGLAAHTDSTILTILHQSNTGGLQVFREESGWVTVEPAPGVLVVNIGDLFHILSNGKIPSVVHRAKVNHTRSRISIAYLWGGPAGDVQIAPISKLTGPAEPSLYRSITWKEYLQIKYEVFDKAMDAIRVVNPTN	not determined	not determined	not determined	not determined
7	Oryza	sativa	rice	v7.0	Os01g08220.1	MPTPSHLKNPLCFDFRAARRVPETHAWPGLDDHPVVDGGGGGGEDAVPVVDVGAGDAAARVARAAEQWGAFLLVGHGVPAALLSRVEERVARVFSLPASEKMRAVRGPGEPCGYGSPPISSFFSKLMWSEGYTFSPSSLRSELRRLWPKSGDDYLLFCDVMEEFHKEMRRLADELLRLFLRALGLTGEEVAGVEAERRIGERMTATVHLNWYPRCPEPRRALGLIAHTDSGFFTFVLQSLVPGLQLFRRGPDRWVAVPAVAGAFVVNVGDLFHILTNGRFHSVYHRAVVNRDRDRVSLGYFLGPPPDAEVAPLPEAVPAGRSPAYRAVTWPEYMAVRKKAFATGGSALKMVSTDAAAAADEHDDVAAAADVHA	Os05g08540.1	MQIMTSSSTSPTSPTSPLAAAADNGVAAAYFNFRGAERVPESHVWKGMHEKDTAPVAAADADGGDAVPVVDMSGGDDAAVAAVARAAEEWGGFLLVGHGVTAEALARVEAQAARLFALPADDKARGARRPGGGNTGYGVPPYLLRYPKQMWAEGYTFPPPAIRDEFRRVWPDAGDDYHRFCSAMEEYDSSMRALGERLLAMFFKALGLAGNDAPGGETERKIRETLTSTIHLNMFPRCPDPDRVVGLAAHTDSGFFTFILQSPVPGLQLLRHRPDRWVTVPGTPGALIVVVGDLFHVLTNGRFHSVFHRAVVNRERDRISMPYFLGPPADMKVTPLVAAGSPESKAVYQAVTWPEYMAVRDKLFGTNISALSMIRVAKEEDKES	not determined	not determined	not determined	not determined	not determined	not determined	not determined	not determined

## Sheet: Table S3
Table S3 Normalized counts from RNA-seq and qPCR analysis in this study.
For Figure 1d				For Figure 1d										For Figure 1e				For Figure S3a				For Figure S3b
Gene	Tissue	Normalized counts		Run	Tissue_simplify	Tissue_original	Description	Cultivar	Layout	Strategy	Source	ETC		Gene	Tissue	Normalized counts		Gene	Tissue	Normalized counts		Gene	Tissue	Normalized expression	Gene	Tissue	Normalized expression	Gene	Tissue	Normalized expression	Gene	Tissue	Normalized expression	Gene	Tissue	Normalized expression
SlGA3ox1	Callus	2.59751		SRR7527909	Callus_1	Callus	One-month-old friable callus	Heinz 1706	Paired	mRNA-Seq	10.1111/tpj.14041			SlGA3ox1	Floral	0.94		SlGA3ox1	Root	27.278		GA3ox1	cotyledon	0	GA3ox2	cotyledon	0.0449549	GA3ox3	cotyledon	8.11676e-06	GA3ox4	cotyledon	8.66392e-05	GA3ox5	cotyledon	0
SlGA3ox2		1.36398		SRR7527910	Callus_2	Callus	One-month-old friable callus	Heinz 1706	Paired	mRNA-Seq	10.1111/tpj.14041			SlGA3ox2		1.83		SlGA3ox2		0				2.96635e-06			0.032391			3.88456e-05			9.5372e-05			0
SlGA3ox3		6.55028		SRR7527911	Callus_3	Callus	One-month-old friable callus	Heinz 1706	Paired	mRNA-Seq	10.1111/tpj.14041			SlGA3ox3		0.14		SlGA3ox3		3.49717				0			0.0427738			3.35557e-05			0.000144783			0
SlGA3ox4		0.473636		SRR9209183	Stem_1	Stem	5-weeks-old 3rd internode	M82 and Moneymaker	Single	mRNA-Seq	10.1073/pnas.1906405116			SlGA3ox4		0		SlGA3ox4		0				0			0.00624471			1.06635e-06			0.000160814			1.17137e-07
SlGA3ox5		0.708215		SRR9209186	Stem_2	Stem	5-weeks-old 3rd internode	M82 and Moneymaker	Single	mRNA-Seq	10.1073/pnas.1906405116			SlGA3ox5		0		SlGA3ox5		0				1.59641e-07			0.00684304			3.47551e-05			4.59354e-05			0
SlGA3ox1	Stem	1.57243		SRR9209188	Stem_3	Stem	5-weeks-old 3rd internode	M82 and Moneymaker	Single	mRNA-Seq	10.1073/pnas.1906405116			SlGA3ox1	Stem	0.17		SlGA3ox1	Mature_Leaf	6.00295				0			0.0898554			2.11537e-05			0.000323918			0
SlGA3ox2		5.07851		SRR9209192	Stem_4	Stem	5-weeks-old 3rd internode	M82 and Moneymaker	Single	mRNA-Seq	10.1073/pnas.1906405116			SlGA3ox2		0.54		SlGA3ox2		16.6749			flower	0.00022636		flower	0.0054903		flower	5.62871e-05		flower	5.99261e-05		flower	2.23046e-06
SlGA3ox3		0.757793		SRR7527915	Leaf_1	Leaf	2-weeks-old fully expanded leaf	Heinz 1706	Paired	mRNA-Seq	10.1111/tpj.14041			SlGA3ox3		0		SlGA3ox3		0				0.000245091			0.0232831			0.0003053			0.000145877			0
SlGA3ox4		0		SRR7527916	Leaf_2	Leaf	2-weeks-old fully expanded leaf	Heinz 1706	Paired	mRNA-Seq	10.1111/tpj.14041			SlGA3ox4		0.18		SlGA3ox4		0				0.000355594			0.00504501			0.000275741			7.038e-05			1.10214e-07
SlGA3ox5		0		SRR7527917	Leaf_3	Leaf	2-weeks-old fully expanded leaf	Heinz 1706	Paired	mRNA-Seq	10.1111/tpj.14041			SlGA3ox5		0		SlGA3ox5		0				0.000137794			0.00501201			0.000174934			6.41808e-05			0
SlGA3ox1	Leaf	0.425502		ERR1533156	Root_1	Root	Whole root (5 days after germination)	Moneymaker	Paired	mRNA-Seq	https://trace.ncbi.nlm.nih.gov/Traces/index.html?view=study&acc=ERP016476			SlGA3ox1	Leaf	0		SlGA3ox1	Sympodial_Inflorescence_Meristem_Leaf	0				0.000103923			0.00369316			0.000123935			8.66851e-05			0
SlGA3ox2		6.34114		ERR1533157	Root_2	Root	Whole root (5 days after germination)	Moneymaker	Paired	mRNA-Seq	https://trace.ncbi.nlm.nih.gov/Traces/index.html?view=study&acc=ERP016476			SlGA3ox2		9.35		SlGA3ox2		0				0.000224651			0.00154105			8.75086e-05			4.82517e-05			0
SlGA3ox3		0.699446		ERR1533158	Root_3	Root	Whole root (5 days after germination)	Moneymaker	Paired	mRNA-Seq	https://trace.ncbi.nlm.nih.gov/Traces/index.html?view=study&acc=ERP016476			SlGA3ox3		0		SlGA3ox3		0			green fruit	0.00490849		green fruit	0.000983534		green fruit	2.50717e-06		green fruit	4.31573e-06		green fruit	0
SlGA3ox4		0		SRR6837235	Flower_1	Flower	Flower at anthesis stage	BVG007863	Single	mRNA-Seq	10.1111/tpj.15798			SlGA3ox4		0		SlGA3ox4		0				0.00270144			0.000735931			3.6585e-07			3.30272e-06			0
SlGA3ox5		0.258352		SRR6837236	Flower_2	Flower	Flower at anthesis stage	BVG007863	Single	mRNA-Seq	10.1111/tpj.15798			SlGA3ox5		0		SlGA3ox5		0				0.00340056			0.000187731			1.49067e-06			4.93837e-06			0
SlGA3ox1	Root	3.69636		SRR6837237	Flower_3	Flower	Flower at anthesis stage	BVG007863	Single	mRNA-Seq	10.1111/tpj.15798			SlGA3ox1	Vegetative meristem	0.13		SlGA3ox1	Early_Vegetative_Meristem	0				0.0054718			0.000926843			1.68472e-07			6.41441e-06			0
SlGA3ox2		1.84112		SRR3119173	Pollen_1	Pollen	Ungerminated Pollen	M82 (LA3475)	Paired	mRNA-Seq	10.1111/mec.13679			SlGA3ox2		6.57		SlGA3ox2		0				0.00354893			0.000174928			1.30168e-07			3.9638e-06			0
SlGA3ox3		0.706545		SRR3119179	Pollen_2	Pollen	Ungerminated Pollen	M82 (LA3475)	Paired	mRNA-Seq	10.1111/mec.13679			SlGA3ox3		0.27		SlGA3ox3		0				0.00249965			9.66932e-05			6.51542e-08			3.16213e-06			0
SlGA3ox4		0		SRR3119185	Pollen_3	Pollen	Ungerminated Pollen	M82 (LA3475)	Paired	mRNA-Seq	10.1111/mec.13679			SlGA3ox4		0		SlGA3ox4		0			leaf	5.51184e-05		leaf	0.00476069		leaf	3.57786e-05		leaf	4.1515e-05		leaf	0
SlGA3ox5		0		SRR5724180	Seed_10DPA_1	Seed	Seed of 10DPA	M82	Single	mRNA-Seq	10.1038/s41467-017-02782-9			SlGA3ox5		0		SlGA3ox5		0				4.37255e-05			0.00112631			5.81303e-05			2.16091e-05			0
SlGA3ox1	Flower	6.40499		SRR5724181	Seed_10DPA_2	Seed	Seed of 10DPA	M82	Single	mRNA-Seq	10.1038/s41467-017-02782-9			SlGA3ox1	Seedling	1.67		SlGA3ox1	Middle_Vegetative_Meristem	0				2.0972e-05			0.00080676			5.34843e-05			3.73841e-05			0
SlGA3ox2		5.81289		SRR5724182	Seed_10DPA_3	Seed	Seed of 10DPA	M82	Single	mRNA-Seq	10.1038/s41467-017-02782-9			SlGA3ox2		14.08		SlGA3ox2		0				5.19196e-05			0.00264929			6.63933e-05			2.88585e-05			0
SlGA3ox3		3.0212		SRR5724183	Seed_10DPA_4	Seed	Seed of 10DPA	M82	Single	mRNA-Seq	10.1038/s41467-017-02782-9			SlGA3ox3		0		SlGA3ox3		0				8.52402e-05			0.00210126			0.000108055			2.61149e-05			1.82676e-08
SlGA3ox4		0		SRR6837168	Fruit_YG_1	Fruit	Young green stage	BVG007863	Single	mRNA-Seq	10.1111/tpj.15798			SlGA3ox4		0		SlGA3ox4		0				1.03037e-05			0.00194507			3.67337e-05			1.99592e-05			0
SlGA3ox5		0		SRR6837362	Fruit_YG_2	Fruit	Young green stage	BVG007863	Single	mRNA-Seq	10.1111/tpj.15798			SlGA3ox5		0		SlGA3ox5		0			meristem	0.000135325		meristem	0.000530465		meristem	1.12087e-05		meristem	7.35934e-06		meristem	0
SlGA3ox1	Pollen	0		SRR6837363	Fruit_YG_3	Fruit	Young green stage	BVG007863	Single	mRNA-Seq	10.1111/tpj.15798			SlGA3ox1	Root	5.11		SlGA3ox1	Late_Vegetative_Meristem	0				0.000167117			0.000195741			1.34264e-05			9.41199e-06			9.2845e-08
SlGA3ox2		7.31993		SRR6837366	Fruit_MG_1	Fruit	Mature green stage	BVG007863	Single	mRNA-Seq	10.1111/tpj.15798			SlGA3ox2		1.14		SlGA3ox2		0				0.000113455			0.000522943			2.09689e-05			5.51019e-06			1.29117e-07
SlGA3ox3		0		SRR6837372	Fruit_MG_2	Fruit	Mature green stage	BVG007863	Single	mRNA-Seq	10.1111/tpj.15798			SlGA3ox3		0.67		SlGA3ox3		0				0.000133874			0.000651973			2.05528e-05			2.48217e-06			4.01001e-09
SlGA3ox4		0		SRR6837373	Fruit_MG_3	Fruit	Mature green stage	BVG007863	Single	mRNA-Seq	10.1111/tpj.15798			SlGA3ox4		0		SlGA3ox4		0				0.000117192			0.000543964			5.136e-05			3.97918e-06			3.68841e-08
SlGA3ox5		0		SRR6837261	Fruit_Br_1	Fruit	Breaker stage	BVG007863	Single	mRNA-Seq	10.1111/tpj.15798			SlGA3ox5		0		SlGA3ox5		0				0.000141475			0.000512373			1.4494e-05			2.27844e-06			0
SlGA3ox1	Seed	1.59617		SRR6837302	Fruit_Br_2	Fruit	Breaker stage	BVG007863	Single	mRNA-Seq	10.1111/tpj.15798			SlGA3ox1	Mature fruit	0		SlGA3ox1	Transition_Meristem	0.804192			root	0.000162896		root	0.000466548		root	1.22533e-05		root	7.15787e-06		root	0
SlGA3ox2		1.36797		SRR6837303	Fruit_Br_3	Fruit	Breaker stage	BVG007863	Single	mRNA-Seq	10.1111/tpj.15798			SlGA3ox2		0		SlGA3ox2		0				0.000167149			0.000649812			1.19203e-05			1.12159e-05			0
SlGA3ox3		0		SRR6837285	Fruit_RR_1	Fruit	Red ripe stage	BVG007863	Single	mRNA-Seq	10.1111/tpj.15798			SlGA3ox3		0		SlGA3ox3		0				0.00028692			0.000336743			1.28978e-05			2.78866e-05			0
SlGA3ox4		0		SRR6837287	Fruit_RR_2	Fruit	Red ripe stage	BVG007863	Single	mRNA-Seq	10.1111/tpj.15798			SlGA3ox4		0		SlGA3ox4		0				5.44364e-05			0.000572066			0.000167179			1.06631e-05			0
SlGA3ox5		0		SRR6837288	Fruit_RR_3	Fruit	Red ripe stage	BVG007863	Single	mRNA-Seq	10.1111/tpj.15798			SlGA3ox5		0		SlGA3ox5		0				0.000125677			0.000175767			1.28425e-05			6.02915e-06			1.07829e-08
SlGA3ox1	GreenFruit	2.96547												SlGA3ox1	Developing fruit	1.73		SlGA3ox1	Sympodial_Inflorescence_Meristem	3.41397				0.000267227			0.000324456			6.47273e-06			1.27638e-05			1.43003e-08
SlGA3ox2		0.889471												SlGA3ox2		0		SlGA3ox2		0			stem	0.000148549		stem	0.0014741		stem	9.41605e-06		stem	3.42662e-06		stem	0
SlGA3ox3		3.05025												SlGA3ox3		0		SlGA3ox3		0				0.000114558			0.00038665			1.80144e-05			8.748e-06			0
SlGA3ox4		0												SlGA3ox4		0		SlGA3ox4		0				5.10229e-05			0.000407264			1.08907e-05			2.22586e-05			0
SlGA3ox5		0												SlGA3ox5		0		SlGA3ox5		0				0.000168307			0.000598154			1.01554e-05			6.47664e-06			1.22566e-07
SlGA3ox1	MatureGreenFruit	0.812616																SlGA3ox1	Floral_Meristem	0.310868				9.46083e-05			0.000704292			1.18024e-05			4.51357e-06			0
SlGA3ox2		2.50668																SlGA3ox2		0.310868				0.000100908			0.000664871			1.35339e-05			6.81565e-06			1.00643e-07
SlGA3ox3		0																SlGA3ox3		0.310868
SlGA3ox4		0.968015																SlGA3ox4		0
SlGA3ox5		0																SlGA3ox5		0
SlGA3ox1	BreakersFruit	0.473448																SlGA3ox1	Sympodial_Shoot_Meristem	0.337106
SlGA3ox2		0																SlGA3ox2		0
SlGA3ox3		0																SlGA3ox3		0.337106
SlGA3ox4		0																SlGA3ox4		0
SlGA3ox5		0.473448																SlGA3ox5		0
SlGA3ox1	RedFruit	1.91375																SlGA3ox1	Flower_Bud	20.5776
SlGA3ox2		0.939924																SlGA3ox2		96.2305
SlGA3ox3		0																SlGA3ox3		0.605223
SlGA3ox4		0																SlGA3ox4		0
SlGA3ox5		0																SlGA3ox5		0
																		SlGA3ox1	Flower	70.3623
																		SlGA3ox2		417.345
																		SlGA3ox3		10.3474
																		SlGA3ox4		0
																		SlGA3ox5		0
																		SlGA3ox1	Pollen	0
																		SlGA3ox2		26.1973
																		SlGA3ox3		0
																		SlGA3ox4		0
																		SlGA3ox5		0
																		SlGA3ox1	One_cm_Fruit	14.8442
																		SlGA3ox2		0
																		SlGA3ox3		0
																		SlGA3ox4		0
																		SlGA3ox5		0
																		SlGA3ox1	Green_Fruit	0.804049
																		SlGA3ox2		0
																		SlGA3ox3		0
																		SlGA3ox4		0
																		SlGA3ox5		0
																		SlGA3ox1	Breaker_Fruit	0
																		SlGA3ox2		0
																		SlGA3ox3		0
																		SlGA3ox4		0
																		SlGA3ox5		0
																		SlGA3ox1	Mature_Fruit	16.6039
																		SlGA3ox2		0
																		SlGA3ox3		0.518871
																		SlGA3ox4		0
																		SlGA3ox5		0

## Sheet: Table S4
Table S4 Primer and guide RNA sequences for this study.
For genotyping and sequencing
Name	Sequence (5' -> 3')	Purpose	Additional information
35S-seq-F	CTGACGTAAGGGATGACGCAC	Genotyping for transgene
Cas9-R	CATCTCATTACTAAAGATCTCC	Genotyping for transgene
CR-SlGA3ox3_check_F	TTCCGACCCTATATGTATTTCAAGG	Genotyping and sequencing for SlGA3ox3 alleles
CR-SlGA3ox3_check_R	ACAATTGTGAACCCTTCATGCC	Genotyping and sequencing for SlGA3ox3 alleles
CR-SlGA3ox3_check_R2	AGTTCCTTAGCATGATCAAGTGG	Genotyping and sequencing for SlGA3ox3 alleles
CR-SlGA3ox4_check_F	AAGCCCTCAACACATCCTTCC	Genotyping and sequencing for SlGA3ox4 alleles
CR-SlGA3ox4_check_R	TGTCTCCTGAGAGAAATGTAATTGT	Genotyping and sequencing for SlGA3ox4 alleles
CR-SlGA3ox4_check_R2	CCATCACATCACTACAAGATTAACC	Genotyping and sequencing for SlGA3ox5 alleles
CR-SlGA3ox5_check_F	CAACCAAATCCATGTGTAAAAAGTT	Genotyping and sequencing for SlGA3ox5 alleles
CR-SlGA3ox5_check_R	CCCATCACATCACTACAAAGACC	Genotyping and sequencing for SlGA3ox5 alleles
For CRISPR mutagenesis
Name	Sequence (5' -> 3')	Purpose	Additional information
SlGA3ox3-g1	GAATGTGTTGAAGGCTTAGA	Guide RNA target
SlGA3ox3-g2	TCTTATAGACCCTAATGTTG	Guide RNA target
SlGA3ox3-g3	ATGAAGTTGAATCTCAGGCA	Guide RNA target
SlGA3ox4-g1	ATGAAGTTGAATCACAGGCA	Guide RNA target
SlGA3ox4-g2	AAGGTCATGAGATCGACTAG	Guide RNA target
SlGA3ox4-g3	TTGATCATGCTAAGAAACTT	Guide RNA target
SlGA3ox5-g1	AGAGTTTGGAACTTCTTGGA	Guide RNA target
SlGA3ox5-g2	GCCATGCATGCAAAACATGG	Guide RNA target
SlGA3ox5-g3	AGATCGACTACTGGCGCCAC	Guide RNA target
For quantitative real-time PCR
Name	Sequence (5' -> 3')	Purpose	Additional information
SlGA3ox1_qPCR_F	CCCCAATTGAACATGCTCGAC	Detecting SlGA3ox1 expression
SlGA3ox1_qPCR_R	CCTAATGACCCAAGTATAAGCCAC	Detecting SlGA3ox1 expression
SlGA3ox2_qPCR_F	ATAAGCTCATGTGGTCCGAAG	Detecting SlGA3ox2 expression
SlGA3ox2_qPCR_R	TTCCATTTCATTTTCGTACTCTTCG	Detecting SlGA3ox2 expression
SlGA3ox3_qPCR_F	CCACTTGATCATGCTAAGGAACT	Detecting SlGA3ox3 expression
SlGA3ox3_qPCR_R	CATGAGATGGTTGTAAGTAGTTGAGG	Detecting SlGA3ox3 expression
SlGA3ox4_qPCR_F	TGGCCACATGACTATCAAGAAT	Detecting SlGA3ox4 expression
SlGA3ox4_qPCR_R	CAAATGTTCTTGAGATGGTTGC	Detecting SlGA3ox4 expression
SlGA3ox5_qPCR_F	TCACCACTTGATCATGCTAAGG	Detecting SlGA3ox5 expression
SlGA3ox5_qPCR_R	TGTAAAGCTCCTGTAGATTCAAATGAC	Detecting SlGA3ox5 expression

## Sheet: Table S5
Table S5 Length quantification data of shoots and inflorescences in this study (Related to Figure 2d and Figure S6b, c).														N, number of plants
Shoot lengths (cm)
Primary shoot (1st leaf - 1st inflorescence)				1st sympodial shoot (1st - 2nd inflorescences)				2nd sympodial shoot (2nd - 3rd inflorescences)
sp sp5g sler (N=6)	sp sp5g sler slga3ox3 (N=5)	sp sp5g sler slga3ox4 (N=6)	sp sp5g sler slga3ox3/4 (N=3)	sp sp5g sler (N=6)	sp sp5g sler slga3ox3 (N=5)	sp sp5g sler slga3ox4 (N=6)	sp sp5g sler slga3ox3/4 (N=3)	sp sp5g sler (N=6)	sp sp5g sler slga3ox3 (N=5)	sp sp5g sler slga3ox4 (N=6)	sp sp5g sler slga3ox3/4 (N=3)
17	19.5	14	9.5	7.5	8.5	8.5	11.5	7	12.5	11	3
25	18	17	6	8.5	6.5	6.5	4.5	7.5	11.5	14	10
19.5	22	17.5	6.5	9	7	8	6	16.5	17.5	12.5	7.5
21.5	17.5	14.5		8	11	6		14.5	14	12
18	21.5	15		6	13.5	7		11	9.5	9.5
17.5		15		11		6.5		11.5		7.5
Leaves to first inflorescence (1st leaf - 1st inflorescence)
sp sp5g sler (N=6)	sp sp5g sler slga3ox3 (N=5)	sp sp5g sler slga3ox4 (N=7)	sp sp5g sler slga3ox3/4 (N=3)
9	9	8	6
10	8	8	6
9	9	8	8
9	8	8
9	8	8
7		8
		8
Flower number per inflorescence
sp sp5g sler (N=5)			sp sp5g sler slga3ox3 (N=5)			sp sp5g sler slga3ox4 (N=6)			sp sp5g sler slga3ox3/4 (N=3)
1st	2nd	3rd	1st	2nd	3rd	1st	2nd	3rd	1st	2nd	3rd
15	13	15	17	19	19	14	17	17	11	11	10
15	17	11	15	15	15	20	19	17	11	9	13
18	18	14	12	16	11	15	17	15	11	17
15	17	15	10	14	14	15	16	16
15	18	17	14	13		15	16
						17	17
Internode between flower in inflorescence (mm)
sp sp5g sler (N=5)			sp sp5g sler slga3ox3 (N=4)			sp sp5g sler slga3ox4 (N=6)			sp sp5g sler slga3ox3/4 (N=3)
1st	2nd	3rd	1st	2nd	3rd	1st	2nd	3rd	1st	2nd	3rd
5.72	6.27	5.07	3.03	6.42	2.52	4.03	3.49	3.44	5.83	4.27	3.89
5.26	5.64	3.31	4.6	7.99	3.57	6.39	6.59	3.75	2.07	5.24	1.26
5.28	7.1	4.47	4.94	2.79	3.55	9.24	4.15	3.58	6.73	3.98	3.74
7.63	5.82	5.6	5.11	7.04	6.01	4.85	6	3
10.83	6.19	3.23				8.71	3.98	5.21
						2.65	7.25	5.99
Proximal section of pedicel in inflorescence (mm)
sp sp5g sler (N=5)			sp sp5g sler slga3ox3 (N=4)			sp sp5g sler slga3ox4 (N=6)			sp sp5g sler slga3ox3/4 (N=3)
1st	2nd	3rd	1st	2nd	3rd	1st	2nd	3rd	1st	2nd	3rd
3.42	3.36	1.61	3.51	3.67	2.18	2.55	2.44	2.05	4.08	1.37	0.92
3.42	3.29	2.34	3.9	4.44	1.53	5.47	4.98	3.81	1.03	1.08	1.01
5.12	4.3	1.6	1.02	1.11	1.91	5	5.02	3.4	2.86	2.55	1.61
3.3	1.79	1.04	3.34	3.41	1.44	3.19	2.85	1.69
6.59	3.45	2.55				5.7	4.94	3.54
						3.58	4.46	2.59
Distal section of pedicel in inflorescence (mm)
sp sp5g sler (N=5)			sp sp5g sler slga3ox3 (N=4)			sp sp5g sler slga3ox4 (N=6)			sp sp5g sler slga3ox3/4 (N=2)
1st	2nd	3rd	1st	2nd	3rd	1st	2nd	3rd	1st	2nd	3rd
1.12	1.5	1.41	1.6	1.72	1.9	0.91	1.88	1.96	1.06	1.47
1.38	1.73	1.65	1.6	1.77	1.48	0.65	1.82	1.68	1.86
1.27	1.5	0.99	1.02	1.06	1.4	0.99	1.02	0.59
	1.36	1.87	1.32	1.01		1.73	1.16	1.08
	1.03					1.79	1.82	0.79
								1.28
Number of germinated seeds
	DAS
Genotype	0	1	2	3	4	5	6	7	8	9	10	11
sp sp5g sler	0	0	17	19	19	19	19	19	19	19	19	19
sp sp5g sler	0	0	17	20	20	20	20	20	20	20	20	20
sp sp5g sler	0	0	18	20	20	20	20	20	20	20	20	20
sp sp5g sler slga3ox3/4	0	0	1	6	11	11	12	12	12	12	12	12
sp sp5g sler slga3ox3/4	0	0	2	6	12	12	12	12	13	13	13	13
sp sp5g sler slga3ox3/4	0	0	2	7	12	12	12	12	13	13	13	13

## Sheet: Table S6
Table S6 Length quantification data of shoots and inflorescences in this study (Related to Figure 2f).										N, number of plants
Shoot lengths (cm)
Plant height (1st leaf - last inflorescence)		Primary shoot (1st leaf - 1st inflorescence)		1st sympodial shoot (1st - 2nd inflorescences)		2nd sympodial shoot (2nd - 3rd inflorescences)		3rd sympodial shoot (3rd - 4th inflorescences)		5th shoot internode (5th - 6th leaves)		6th shoot internode (6th - 7th leaves)		7th shoot internode (7th - 8th leaves)
sp sp5g sler (N=7)	sp sp5g sler slga3ox5 (N=6)	sp sp5g sler (N=7)	sp sp5g sler slga3ox5 (N=6)	sp sp5g sler (N=7)	sp sp5g sler slga3ox5 (N=6)	sp sp5g sler (N=7)	sp sp5g sler slga3ox5 (N=6)	sp sp5g sler (N=7)	sp sp5g sler slga3ox5 (N=6)	sp sp5g sler (N=7)	sp sp5g sler slga3ox5 (N=6)	sp sp5g sler (N=7)	sp sp5g sler slga3ox5 (N=6)	sp sp5g sler (N=7)	sp sp5g sler slga3ox5 (N=6)
112.5	115.5	17	7	8.5	7.5	17.5	16	8.5	7.5	1.5	1.5	1.5	2	2.5	2.5
71	34	11.5	13.5	8	9	11	10	10	1.5	1.5	1.5	2	2	2.5	4.5
103	53.5	14	13.5	9.5	8	12.5	13.5	9.5	12	1.5	1.5	2	2	1	4
82	72.5	11.5	11	6	6.5	10	10	8	8	2	1	1.5	2	3	2.5
106	101	13.5	8	8	8	14	11.5	10	11.5	1.5	1.5	2	2	4	2
108.5	80	14	13.5	8	8	14	14	13	12	2	1	1	1.5	3.5	4
51.5		11.5	10	8		9.5		8		2		1.5		3
Leaves per primary shoot (1st leaf - 1st inflorescence)		Leaves per 1st sympodial shoot (1st inflorescence - 2nd inflorescence)		Leaves per 2nd sympodial shoot (2nd inflorescence - 3rd inflorescence)		Leaves per 3rd sympodial shoot (3rd inflorescence - 4th inflorescence)
sp sp5g sler (N=7)	sp sp5g sler slga3ox5 (N=6)	sp sp5g sler (N=7)	sp sp5g sler slga3ox5 (N=6)	sp sp5g sler (N=7)	sp sp5g sler slga3ox5 (N=6)	sp sp5g sler (N=7)	sp sp5g sler slga3ox5 (N=6)
10	10	2	2	3	2	2	1
9	9	2	2	2	2	2	1
10	9	2	2	2	2	2	2
9	9	1	2	2	2	1	1
9	10	2	2	2	2	2	2
9	9	1	2	2	2	2	2
9		2		2		2

## Sheet: Table S7
Table S7 Length quantification data of shoots and inflorescences in this study (Related to Figure 3b, c and e).											N, number of plants
Main shoot lengths (cm)
Plant height (1st leaf - last inflorescence)				Primary shoot (1st leaf - 1st inflorescence)				1st sympodial shoot (1st - 2nd inflorescences)				2nd sympodial shoot (2nd - 3rd inflorescences)				3rd sympodial shoot (3rd - 4th inflorescences)				5th shoot internode (5th - 6th leaves)				6th shoot internode (6th - 7th leaves)				7th shoot internode (7th - 8th leaves)
sp sp5g sler (N=10)	sp sp5g sler slga3ox3 (N=10)	sp sp5g sler slga3ox4 (N=10)	sp sp5g sler slga3ox3/4 (N=4)	sp sp5g sler (N=10)	sp sp5g sler slga3ox3 (N=10)	sp sp5g sler slga3ox4 (N=10)	sp sp5g sler slga3ox3/4 (N=4)	sp sp5g sler (N=10)	sp sp5g sler slga3ox3 (N=10)	sp sp5g sler slga3ox4 (N=10)	sp sp5g sler slga3ox3/4 (N=4)	sp sp5g sler (N=10)	sp sp5g sler slga3ox3 (N=10)	sp sp5g sler slga3ox4 (N=10)	sp sp5g sler slga3ox3/4 (N=4)	sp sp5g sler (N=10)	sp sp5g sler slga3ox3 (N=10)	sp sp5g sler slga3ox4 (N=9)	sp sp5g sler slga3ox3/4 (N=4)	sp sp5g sler (N=10)	sp sp5g sler slga3ox3 (N=10)	sp sp5g sler slga3ox4 (N=10)	sp sp5g sler slga3ox3/4 (N=4)	sp sp5g sler (N=10)	sp sp5g sler slga3ox3 (N=10)	sp sp5g sler slga3ox4 (N=10)	sp sp5g sler slga3ox3/4 (N=4)	sp sp5g sler (N=10)	sp sp5g sler slga3ox3 (N=10)	sp sp5g sler slga3ox4 (N=10)	sp sp5g sler slga3ox3/4 (N=4)
69	48.5	73	30.5	14.5	16	11	8	7	5.5	4.5	4	10.5	10	7.5	4.5	5	7	6	8.5	2	4.5	2	0.5	2.5	4	3	1.5	3	4.5	3	1
70	62.5	61.5	21	16	18	12.5	9	8	6	3.5	6.5	8	8.5	5.5	5	9	6	7.5	0.5	2.5	2.5	2	1	2.5	3.5	2.5	0.5	3.5	5	2	4
43.5	72.5	55	67	13.5	13	11.5	8.5	6	7	4.5	5.5	8.5	9.5	6	4	7	5	5	3	2	1.5	2	3	2	2.5	2	0.5	2	5	4	1.5
68.5	45	34.5	16	14	11.5	11	4.5	5.5	5	4	5.5	9	9	6	3.5	7.5	7	7.5	2.5	2	2	1.5	1.5	2	3	3.5	1.5	3	4	3.5	1
105	51.5	33.5		13.5	14	12		7.5	6	5		8	10	6.5		8	8.5	6.5		2	2.5	2.5		2	3	2		3.5	3.5	2.5
93.5	47.5	71.5		14	14.5	13.5		5	7	4		8.5	9.5	7.5		8.5	8.5	4		2	2.5	1.5		2.5	2.5	2		2	3.5	3.5
51.5	78	84		16	15	13.5		7	5.5	6.5		9	10.5	7.5		7.5	7	9		2	2	2		2.5	2	2		2	4	3
80	67	80		15	13	12.5		7	7.5	6		10.5	9	6		7.5	6.5	8		2	2.5	2.5		4	2.5	3		4	3.5	3.5
53.5	57	59		13	16	13		6	8.5	6		11.5	10	8.5		8	6.5	8.5		2	3	2		1.5	2.5	3		3.5	3.5	3
38.5	43.5	74		11.5	10	13		5.5	5.5	6.5		7.5	5.5	7		6	5			2	1.5	2.5		1.5	2	2		2.5	3	3
Leaves per shoot (1st leaf - 1st inflorescence)				Leaves per shoot (1st inflorescence - 2nd inflorescence)				Leaves per shoot (2nd inflorescence - 3rd inflorescence)				Leaves per shoot (3rd inflorescence - 4th inflorescence)				Number of inflorescence
sp sp5g sler (N=10)	sp sp5g sler slga3ox3 (N=10)	sp sp5g sler slga3ox4 (N=10)	sp sp5g sler slga3ox3/4 (N=4)	sp sp5g sler (N=10)	sp sp5g sler slga3ox3 (N=10)	sp sp5g sler slga3ox4 (N=10)	sp sp5g sler slga3ox3/4 (N=4)	sp sp5g sler (N=10)	sp sp5g sler slga3ox3 (N=10)	sp sp5g sler slga3ox4 (N=10)	sp sp5g sler slga3ox3/4 (N=4)	sp sp5g sler (N=10)	sp sp5g sler slga3ox3 (N=10)	sp sp5g sler slga3ox4 (N=10)	sp sp5g sler slga3ox3/4 (N=3)	sp sp5g sler (N=10)	sp sp5g sler slga3ox3 (N=10)	sp sp5g sler slga3ox4 (N=10)	sp sp5g sler slga3ox3/4 (N=4)
9	8	8	10	2	2	2	2	2	2	2	2	1	2	2	2	10	6	12	6
9	9	9	8	2	2	1	2	2	2	1	1	2	2	2	1	9	10	14	4
10	9	8	9	2	2	2	2	2	1	1	1	2	1	1	1	7	11	9	12
9	8	8	8	2	2	2	2	2	1	1	3	2	2	2		9	7	7	5
9	8	8		2	2	2		2	2	2		2	2	2		17	7	5
8	9	9		1	2	1		1	2	2		2	2	1		14	6	10
9	9	9		2	1	2		2	2	2		2	2	1		6	12	18
9	9	8		2	2	2		2	1	1		2	1	2		11	10	14
9	9	9		1	2	2		2	2	2		2	1	2		7	7	9
9	8	9		2	2	2		2	2	1		1	1	2		6	8	15
Basal axillary shoot lengths (cm)
Plant height (1st leaf - last inflorescence)				Primary shoot (1st leaf - 1st inflorescence)				1st sympodial shoot (1st - 2nd inflorescences)				2nd sympodial shoot (2nd - 3rd inflorescences)				3rd sympodial shoot (3rd - 4th inflorescences)				4th shoot internode (4th - 5th leaves)				5th shoot internode (5th - 6th leaves)				Number of inflorescence
sp sp5g sler (N=10)	sp sp5g sler slga3ox3 (N=10)	sp sp5g sler slga3ox4 (N=10)	sp sp5g sler slga3ox3/4 (N=4)	sp sp5g sler (N=10)	sp sp5g sler slga3ox3 (N=9)	sp sp5g sler slga3ox4 (N=10)	sp sp5g sler slga3ox3/4 (N=4)	sp sp5g sler (N=10)	sp sp5g sler slga3ox3 (N=9)	sp sp5g sler slga3ox4 (N=10)	sp sp5g sler slga3ox3/4 (N=4)	sp sp5g sler (N=10)	sp sp5g sler slga3ox3 (N=9)	sp sp5g sler slga3ox4 (N=10)	sp sp5g sler slga3ox3/4 (N=4)	sp sp5g sler (N=9)	sp sp5g sler slga3ox3 (N=9)	sp sp5g sler slga3ox4 (N=9)	sp sp5g sler slga3ox3/4 (N=4)	sp sp5g sler (N=10)	sp sp5g sler slga3ox3 (N=9)	sp sp5g sler slga3ox4 (N=10)	sp sp5g sler slga3ox3/4 (N=4)	sp sp5g sler (N=10)	sp sp5g sler slga3ox3 (N=9)	sp sp5g sler slga3ox4 (N=10)	sp sp5g sler slga3ox3/4 (N=3)	sp sp5g sler (N=10)	sp sp5g sler slga3ox3 (N=9)	sp sp5g sler slga3ox4 (N=10)	sp sp5g sler slga3ox3/4 (N=4)
50.5	84.5	55	60.5	14.5	28	13	22	7	11.5	9	9.5	9.5	11	10.5	10	7.5	8	13	7.5	3	8	3	3.5	5	2.5	5.5	2.5	10	9	7	5
13	32	69	24.5	9.5	12.5	14	5.5	3	9	10	4.5	0.5	3.5	11.5	7	5	2	6.5	7.5	3.5	4	8	4	1.5	3.5	6.5	3	2	6	13	4
36.5	1	66	21.5	9.5	27	12.5	8	11	15	9.5	4	4	10	11	4	9	5	11	5.5	1.5	4.5	3	1	6	5.5	5.5	0.5	8	14	10	8
77.5	88.5	64.5	9.5	15	22	8	5	10	14	11	1.5	10	8	8	1.5	10.5	6.5	10	1.5	4	6	3.5	2	5	4.5	2.5		9	6	13	4
82.5	57	54		14	20	12.5		10	9.5	7		9	7.5	7		11	11	9		3.5	5	4.5		6.5	8.5	2.5		11	12	9
63.5	91	31.5		19	17.5	8		11	7.5	12		12.5	10	8.5		9	6	3		5.5	4	2.5		7.5	5	1		6	10	4
111	67.5	45.5		17	13	11.5		10	16	6.5		11	13	11		11	11.5	7		3.5	4	5		6	5.5	1.5		16	5	7
67	55.5	67.5		20.5	23	8.5		8.5	11	8		12.5	7.5	9		9	9	7		3.5	4	3.5		4.5	10.5	3.5		7	9	14
72	67	11		15	11	5		11	11.5	4		7	7	2		6	5	4.5		6.5	5	2.5		5	5	2		12	9	5
45	49.5	56		10.5		9		8		6		9		12.5						5		4.5		2.5		2		7		11
Number of flowers per inflorescence
sp sp5g sler (N=10)			sp sp5g sler slga3ox3 (N=10)			sp sp5g sler slga3ox4 (N=10)			sp sp5g sler slga3ox3/4 (N=4)
1st	2nd	3rd	1st	2nd	3rd	1st	2nd	3rd	1st	2nd	3rd
14	21	20	15	16	16	18	25	21	18	19	21
16	20	20	16	19	18	19	19	20	25	20	14
10	16	17	13	14	15	20	17	20	8	8	7
21	21	21	15	16	14	20	20	22	7	21	14
14	20	22	15	12	17	22	22	24
18	16	20	20	21	27	16	16	18
18	18	20	16	17	23	16	19	20
15	22	26	17	22	19	18	21	20
18	18	18	17	22	29	17	18	24
18	20	22	17	19	24	12	10	15
Internode between flower in 1st inflorescence (mm)
sp sp5g sler (N=10)			sp sp5g sler slga3ox3 (N=10)			sp sp5g sler slga3ox4 (N=10)			sp sp5g sler slga3ox3/4 (N=3)
1st	2nd	3rd	1st	2nd	3rd	1st	2nd	3rd	1st	2nd	3rd
8.11	8.81	4.62	6.38	6.43	5.42	4.35	4.36	2.8	5.73	7.9	3.61
7.61	9.93	3.89	8.82	3.85	3.74	3.56	3.25	2.69	5.89	3.89	4.39
6.66	6.51	5.52	6.09	5.66	5.27	5.84	4.07	3.78	7.23	1.55	4.76
10.94	6.09	5.64	7.2	4.96	3.89	8.1	3.75	4.38
8.04	8.08	5.12	8.11	5.32	3.69	6.5	4.8	3.06
5.69	6.32	4.99	6.55	8.53	3.73	7.97	4.39	5.65
8.25	5.86	5.02	6.85	3.86	5.57	2.75	5.51	3.2
8.84	4.18	6.62	11.56	6.06	4.45	9.54	3.93	3.18
12.25	6.52	6.75	6.06	7.24	2.9	4.17	5.44	6.06
6.58	6.32	4.24	5.52	3.09	4.39	6.21	2.99	3.1
Internode between flower in 2nd inflorescence (mm)
sp sp5g sler (N=10)			sp sp5g sler slga3ox3 (N=8)			sp sp5g sler slga3ox4 (N=10)			sp sp5g sler slga3ox3/4 (N=2)
1st	2nd	3rd	1st	2nd	3rd	1st	2nd	3rd	1st	2nd	3rd
5.02	8.69	7.52	2.53	7.61	4.19	3.29	10.47	4.58	6.33	4.89	3.81
2.22	9.44	6.01	3.44	4.36	4.01	2.4	6.57	3	2.91	3.05	1.81
3.72	4.12	7.18	4.79	5.82	3.19	3.31	5.49	4.4
5.72	7.28	6.2	3.58	8.01	2.68	3.94	3.63	3.96
3.81	9.73	4.68	6.83	5.81	3.2	8.09	4.78	3.11
3.19	5.56	4.81	2.79	7.38	2.76	3.86	6.66	4.6
6.96	6.3	4.91	4.74	8.92	5.47	7.59	4.79	3.34
6.79	8.36	6.17	4.22	5.24	4.63	3.15	4.16	2.88
7.72	7.88	5.87				4.45	6.11	3.44
4.61	2.99	4.32				6.08	2.15	4.19
Proximal section of pedicel in 1st inflorescence (mm)
sp sp5g sler (N=10)			sp sp5g sler slga3ox3 (N=10)			sp sp5g sler slga3ox4 (N=10)			sp sp5g sler slga3ox3/4 (N=3)
1st	2nd	3rd	1st	2nd	3rd	1st	2nd	3rd	1st	2nd	3rd
4.18	4.67	3.18	5.2	3.95	1.92	2.71	2.85	2.64	5.41	3.22	1.78
4.91	4.87	2.04	4.93	4.54	2.45	0.87	1.11	0.83	0.69	1.01	1.4
3.47	3.16	4.1	3.51	3.57	3.51	3.02	3.99	3.41	1.99	0.51	1.57
4.68	2.95	2.28	4.66	3.26	3.65	3.71	3.68	3.1
4.11	3.43	2.82	4.13	3.6	3.06	4.23	3.26	2.62
3.73	2.53	3.04	4	4.15	2.36	4.79	1.88	1.42
4.04	3.69	2.77	4.46	3.45	3.43	2.05	3.35	1.75
4.86	3.74	2.39	5.53	4.37	3.6	4.83	2.81	2.21
6.16	2.56	1.31	3.31	5.15	3.96	2.01	2.86	2.18
3.74	2.77	2.29		3.47	3.21	4.33	2.66	2.36
Proximal section of pedicel in 2nd inflorescence (mm)
sp sp5g sler (N=10)			sp sp5g sler slga3ox3 (N=8)			sp sp5g sler slga3ox4 (N=10)			sp sp5g sler slga3ox3/4 (N=2)
1st	2nd	3rd	1st	2nd	3rd	1st	2nd	3rd	1st	2nd	3rd
2.62	4.06	2.07	3.81	5.05	4.08	4.23	4.46	3.04	3.61	2.6	0.64
3.18	4.9	2.42	3.3	3.64	3.06	2.28	3.21	3.14	1.21	1.28	0.75
2.93	3.5	2.69	5.04	4.05	3.46	3.73	2.81	2.51
4.35	4.45	3.54	3.03	2.35	2.89	2.92	2.24	2.12
4.15	4.6	2.13	3.74	3.55	4.37	4.4	4.48	3.64
2.47	3.02	2.27	4.94	5.13	3.64	4.06	3.21	2.43
2.61	2.5	2.63	5.82	6.41	3.51	3.85	3.3	2.06
4.64	5.48	3.28	4.05	3.52	2.76	4.24	3.17	2.86
5.33	5.21	4.09				4.87	4.26	2.71
2.07	2.28	2.98				2.55	1.24	2.06
Distal section of pedicel in 1st inflorescence (mm)
sp sp5g sler (N=10)			sp sp5g sler slga3ox3 (N=10)			sp sp5g sler slga3ox4 (N=10)			sp sp5g sler slga3ox3/4 (N=3)
1st	2nd	3rd	1st	2nd	3rd	1st	2nd	3rd	1st	2nd	3rd
2.36	1.71	1.29	2.12	2.81	1.09	2.12	1.8	1.65	1.68	1.42	1
1.13	2.31	1.36	1.63	1.75	0.84	1.59	0.71	0.51	1.47	1.47	2.02
2.1	1.7	1.55	0.77	1.52	1.87	2.16	1.81	1.34	1.22	2.19	0.96
1.24	0.74	0.96	1.76	1.83	1.43	2.11	1.71	1.86
1.66	1.97	1.86	1.25	2	1.52	1.81	1.82	1.83
1.78	0.9	1.13	1.82	1.55	1.43	2.67	1.44	0.94
0.87	0.94	0.93	1.36	1.84	1.49	0.83	1.22	1.13
0.87	0.96	1.02	0.64	1.22	1.09	1.57	1.36	1.49
0.84	0.9	1.28	1.24	0.88	0.96	1.2	1.44	1.14
1.18	1.32	1.03		0.76	1.53	0.84	0.79	0.75
Distal section of pedicel in 2nd inflorescence (mm)
sp sp5g sler (N=10)			sp sp5g sler slga3ox3 (N=8)			sp sp5g sler slga3ox4 (N=10)			sp sp5g sler slga3ox3/4 (N=2)
1st	2nd	3rd	1st	2nd	3rd	1st	2nd	3rd	1st	2nd	3rd
1.35	1.63	0.98	1.79	2.01	2.11	1.62	1.77	1.8	2	1.01	1.5
1.5	1.89	1.17	1.33	1.53	1.16	1.25	1.58	1.87	0.94	0.81	0.6
1.64	1.77	2.17	1.38	1.53	1.02	2.41	1.84	1.91
1.22	1.38	1.81	1.1	1.63	1.62	1.89	1.58	1.46
1.85	1.07	1.16	1.81	1.47	1.38	1.36	1.59	1.92
1.58	1.47	1.21	1.38	1.15	1.61	1.43	1.51	1.39
1.13	0.62	0.9	0.64	1.42	1.36	0.82	1.03	1.24
0.79	1.47	1.05	0.7	0.88	0.91	0.65	1.18	0.57
1	1.33	0.97				0.96	1.53	1.37
0.87	1.19	1.31				1.07	0.8	0.98

## Sheet: Table S8
Table S8 Physiological analysis data in this study (Related to Figure 4b and c).											N, number of plants
gsw
sp sp5g sler (N=10)					sp sp5g sler slga3ox3 (N=5)		sp sp5g sler slga3ox4 (N=10)					sp sp5g sler slga3ox3/4 (N=10)
0.126145	0.487562	0.163396	0.047463	0.037492	0.54796	0.05283	0.270491	0.356812	0.500699	0.194649	0.316886	0.334066	0.320279	0.272523	0.302051	0.410322
0.11642	0.505786	0.119395	0.231063	0.860247	0.643266	0.118693	0.110846	0.349134	0.393938	0.248959	0.10196	0.297378	0.072755	0.209103	0.168929	0.220306
0.38383	0.352521	0.087994	0.036062	0.330962	0.820619	0.018725	0.337147	0.340277	0.467562	0.125469	0.355945	0.297796	0.258766	0.076922	0.100637	0.17434
0.302598	0.241151	0.097246	0.070394	0.24228	0.490052	0.020113	0.171713	0.272708	0.418883	0.107519	0.139011	0.395856	0.09495	0.034177	0.095306	0.179894
0.384506	0.524593	0.132532	0.129324	0.266427	0.334828	0.010875	0.143292	0.149041	0.555811	0.106442	0.109364	0.265632	0.418378	0.110947	0.049621	0.179497
0.086319	0.296303	0.133865	0.336915	0.463451	0.149663	0.397992	0.163716	0.238881	0.225647	0.190036	0.377875	0.309052	0.314348	0.061561	0.105529	0.334048
0.077075	0.030356	0.204665	0.257881	0.150287	0.349947	0.01745	0.102847	0.086671	0.246644	0.158303	0.313522	0.212099	0.171393	0.185689	0.224925	0.197051
0.362793	0.129512	0.164781	0.455772	0.519157	0.537847	0.077313	0.127015	0.241105	0.300372	0.12409	0.248932	0.199472	0.111772	0.047705	0.29184	0.205762
0.40364	0.261957	0.132968	0.105842	0.133561	0.279515	0.022987	0.196431	0.496686	0.252886	0.162571	0.169232	0.267852	0.089191	0.058573	0.224518	0.218703
0.457185	0.215363	0.2437	0.098802	0.020781	0.334096		0.534162	0.327274	0.281363	0.189999	0.076124	0.187331	0.140035	0.044875	0.104851	0.205221
0.090032	0.273569	0.23312	0.197771	0.167293			0.159839	0.376567	0.103917	0.186837	0.110151	0.14591	0.044577	0.026687	0.142804	0.094419
0.05524	0.229421	0.171533	0.171669	0.437647			0.202015	0.349058	0.246402	0.191702	0.543189	0.133796	0.170735	0.038571	0.03739	0.017612
0.043409	0.2268	0.419844	0.115104	0.244302			0.102562	0.219217	0.111483	0.226648	0.083887	0.140696	0.052761	0.374405	0.115465	0.032069
0.064654	0.12581	0.18824	0.12903	0.498958			0.091333	0.342125	0.02127	0.212304	0.350134	0.209412	0.164679	0.316875	0.059748	0.038859
0.372205	0.344274	0.117671	0.051647	0.61973			0.158816	0.29194	0.060599	0.178342	0.344566	0.150829	0.036834	0.21294	0.119674
0.279487	0.423927	0.193547	0.463754	0.408693			0.653955	0.279642	0.140772	0.341063	0.188492
0.087119	0.263803	0.219494	0.273409	0.073991			0.434591	0.425861	0.119446	0.369683	0.210352
0.206948	0.293946	0.2555	0.114932	0.566982			0.270411	0.246502	0.111604	0.472159	0.357622
0.254092	0.205285	0.190932	0.071815	0.543791			0.387791	0.51996	0.265282	0.189817
0.612143	0.142173	0.046673	0.226222	0.108203
0.368517	0.085558	0.159065	0.120999	0.233538
0.252721	0.132038	0.035537	0.106626	0.298334
0.296056	0.064432	0.216792	0.226919	0.238273
0.346688	0.040688	0.087605	0.557497	0.56818
0.396625
Fv/Fm
sp sp5g sler (N=10)					sp sp5g sler slga3ox3 (N=5)		sp sp5g sler slga3ox4 (N=10)					sp sp5g sler slga3ox3/4 (N=10)
0.770643	0.713584	0.770395	0.705971	0.765887	0.738613	0.743304	0.743167	0.721439	0.786079	0.774922	0.724352	0.723423	0.759025	0.737982	0.749542	0.741485
0.752892	0.743394	0.744487	0.740461	0.735108	0.731187	0.781348	0.764136	0.708832	0.760478	0.772322	0.756554	0.736075	0.755316	0.744046	0.74309	0.734243
0.729329	0.730406	0.773246	0.744589	0.747294	0.735974	0.766566	0.739674	0.735178	0.70445	0.738991	0.746036	0.729799	0.734678	0.700421	0.721003	0.731674
0.722704	0.732454	0.723341	0.746647	0.769581	0.748444	0.682203	0.762089	0.710982	0.699522	0.751805	0.736097	0.705145	0.733718	0.749189	0.692815	0.730928
0.750085	0.741333	0.760214	0.749399	0.750858	0.699579	0.614352	0.762377	0.761326	0.767441	0.765911	0.686523	0.706704	0.674016	0.755675	0.724146	0.656154
0.757257	0.731618	0.757962	0.751973	0.760556	0.766892	0.743426	0.748881	0.756178	0.756155	0.772479	0.769693	0.701973	0.731404	0.747536	0.731412	0.708254
0.759671	0.675037	0.75284	0.544803	0.778151	0.752093	0.782657	0.760855	0.755904	0.774053	0.756735	0.74726	0.728746	0.762995	0.706493	0.737947	0.728432
0.696727	0.639852	0.761802	0.747535	0.734828	0.728637	0.755478	0.766973	0.766704	0.684783	0.751455	0.648674	0.696814	0.764167	0.713818	0.65579	0.671514
0.738685	0.675031	0.761801	0.746954	0.721943	0.757809	0.708837	0.750632	0.7579	0.783718	0.765492	0.713564	0.734776	0.690631	0.683355	0.705294	0.774219
0.727892	0.732464	0.742136	0.765222	0.749092	0.762702		0.733911	0.756084	0.759018	0.743528	0.742334	0.710437	0.662112	0.740622	0.719102	0.717718
0.760436	0.666815	0.739847	0.717473	0.74566			0.759041	0.732728	0.737159	0.751142	0.762862	0.727623	0.652977	0.759127	0.724891	0.729387
0.767463	0.734001	0.763791	0.767417	0.717199			0.772613	0.698375	0.722289	0.744139	0.740971	0.713547	0.75652	0.764601	0.766753	0.742185
0.954768	0.725137	0.730824	0.752036	0.733346			0.7731	0.744068	0.77674	0.737491	0.766294	0.722785	0.729233	0.767324	0.746597	0.728288
0.771022	0.742312	0.721909	0.722396	0.727541			0.745847	0.551103	0.719437	0.745369	0.77342	0.732434	0.758577	0.763601	0.75299	0.743817
0.746617	0.711145	0.746424	0.739672	0.723964			0.759703	0.769104	0.772463	0.753629	0.763175	0.717144	0.738719	0.753096
0.729719	0.725241	0.743627	0.765855	0.752042			0.707958	0.743621	0.762891	0.736584	0.720336
0.756843	0.71008	0.741368	0.761473	0.761089			0.735109	0.730165	0.764907	0.713801	0.742341
0.738801	0.715035	0.747403	0.742096	0.736765			0.742676	0.717657	0.77159	0.721346	0.755129
0.737871	0.705736	0.775878	0.762081	0.758141			0.741024	0.747665	0.742512	0.753355
0.724785	0.745473	0.738162	0.774012	0.770874
0.735785	0.780721	0.763955	0.746711	0.757226
0.711672	0.73683	0.742312	0.753708	0.768028
0.734421	0.759369	0.737794	0.764017	0.731162
0.748128	0.749505	0.743375	0.752967	0.761443
0.722156
Tleaf
sp sp5g sler (N=10)					sp sp5g sler slga3ox3 (N=5)		sp sp5g sler slga3ox4 (N=10)					sp sp5g sler slga3ox3/4 (N=10)
22.54	21.4	22.29	22.51	22.83	21.36	21.48	21.06	20.89	20.76	21	22.38	22.64	21.92	22.82	22.21	22.57
22.32	21.27	22.84	21.89	20.62	21.29	21.84	21.91	21.05	21.23	21.35	22.78	22.4	22.32	22.89	22.24	21.93
21.19	21.71	22.11	22.56	21.14	20.61	22.15	21.24	21.51	20.54	21.85	21.72	21.92	22	23.46	21.74	21.89
21.57	22.12	22.04	22.74	20.81	20.99	21.23	21.67	21.06	20.91	21.63	21.87	21.71	20.82	22.77	22.37	22.22
21.61	20.8	21.97	22	21	21.41	23.39	21.7	22.25	20.78	22.58	22.49	22.37	21.4	22.85	22.59	22
21.63	21.45	22.21	21.31	20.29	21.74	20.64	21.28	21.85	22	21.69	20.59	22.24	21.75	22.34	21.93	22.14
21.85	23.69	21.46	21.3	20.89	21.76	23.36	21.88	22.35	22.15	22.08	20.72	22.41	21.88	24.82	21.96	22.56
21.5	23.05	22.18	20.87	20.47	20.78	21.71	20.88	21.54	21.76	22.54	21.89	22.47	22.76	23.15	22.78	21.79
20.74	23.74	21.81	21.39	21.48	22.52	23.48	20.94	21.01	21.75	22.34	21.84	22.03	22.31	22.86	23.22	22.75
20.87	22.61	21.57	21.97	22.27	21.01		20.58	21.72	22.16	23.02	22.96	22.3	23.13	23.09	22.07	22.41
21.56	23.45	22.39	20.93	21.9			21.64	21.26	22.02	22.2	23.22	22.28	22.19	22.2	23.68	23.46
21.71	22.24	22.17	21.01	22.36			22.54	20.85	22.58	22.58	21.19	22.71	22.91	21.66	23.06	23.64
22.01	22.29	21	21.13	21.71			21.4	21.54	22.22	22.53	22.86	22.7	22.46	21.54	23.59	23.53
21.81	23.05	22.1	21.66	21.26			21.86	21.34	22.99	22.77	21.1	22.18	23.7	21.45	21.24	21.83
21.08	22.04	22.97	21.74	21.02			21.37	21.78	22.46	22.88	21.17	22.95	22.74	21.65
21.14	21.74	21.82	20.87	21.47			20.72	21.59	22.17	21.87	21.36
22.93	23.01	21.98	21.75	23.1			20.93	21.76	21.66	21.56	21.04
21.77	23.68	21.29	22.45	21			21.55	21.15	21.18	21.13	21.12
21.62	23	21.56	21.26	21.17			21.59	20.79	21.14	22
21.31	22.29	22.61	21.9	22.69
21.93	23.08	22.2	22.26	21.79
22.44	21.5	22.34	21.98	21.04
22.65	22.78	21.54	21.09	21.47
22.49	23.7	22.08	20.88	20.82
21.69
SPAD
sp sp5g sler (N=10)			sp sp5g sler slga3ox3 (N=5)			sp sp5g sler slga3ox4 (N=10)			sp sp5g sler slga3ox3/4 (N=10)
42.4	46.9	46.4	48.6	49.9	46.3	42.5	45.1	42.2	38.7	39.5	37.5
41.7	46.4	47.5	41.4	47	46	42.8	44.5	46.2	37.9	36.7	41.2
46.8	49.5	51.3	40.4	43.3	46.1	41.4	43.5	47.4	37.2	39.2	36.8
43.5	44.7	48.5	42.7	49.1	46.8	42.2	44.5	45.9	39.8	42.5	39.9
41.8	46	46.8	43.8	45.5	43.8	43.5	46.3	43.2	38.5	40.7	33.1
41.9	46.4	47.5	42.6	46.6	42.7	44.4	47.5	47.9	49.3	36.5	40
42.7	45.6	45	35.6	38	37	44.3	46	46	37	40.5	42.7
45.1	45.1	46.2	33.6	40.9	38.1	40.3	45.4	43.6	40.2	37.6	45.5
45.9	48.9	45.8				43.1	47.6	48.2	40.5	41.8	38.9
43.3	48.4	46.1				42.6	43.3	46.8	39.2	37.8	36.3
30.7	40.6	36.6				36.2	39.7	39.8	23.6	33.7	34.6
39.8	43.2	46.9				37	38.5	41	30.5	35.1	34.5
35.8	40.4	43.2				33.5	32	36.8	37	34.4	35.6
32.7	37.9	38.6				40.7	37.5	38.9	33.2	41.3
36.9	41.8	39.9				35.3	39.6	40.6
34.7	37.6	44.2				34.7	40.1	42.6
37.8	42.3	43.4				32.3	33.8	32.9
41						38	39.5	40
						40.7	39.5	43.7
Total chlorophyll content
sp sp5g sler (N=10)			sp sp5g sler slga3ox3 (N=10)			sp sp5g sler slga3ox4 (N=10)			sp sp5g sler slga3ox3/4 (N=4)
904.002	850.773	973.989	783.704	980.455	935.637	1076.53	966.042	838.326	836.919	871.108	854.809
742.617	794.123	768.469	880.556	851.321	853.743	898.934	971.048	933.369	847.498	840.055	908.804
845.619	808.699	780.296	830.368	867.086	673.044	884.911	851.556	1144.88	832.451	1279.65	580.323
882.282	915.567	821.17	864.999	803.183	942.303	996.832	734.029	934.455	706.106	774.784	727.526
1162.81	1135.2	964.593	737.575	730.816	945.099	765.985	945.904	987.846	705.699	1028.5	715.292
894.683	639.899	1001.22	822.639	961.65	1006.5	968.243	876.336	953.651	642.042	1173.27	869.869
959.257	924.852	626.497	857.644	870.692	837.761	820.21	813.065	841.195	937.709	729.707
947.867	788.434	942.778	982.553	852.352	813.655	816.207	770.268	963.84
972.438	928.708	994.494	918.479	807.556	860.546	723.86	774.152	901.865
976.74	726.861	923.49	1020.18	1048.28	981.483	943.977	795.447
Carotenoid content
sp sp5g sler (N=10)			sp sp5g sler slga3ox3 (N=10)			sp sp5g sler slga3ox4 (N=10)			sp sp5g sler slga3ox3/4 (N=4)
142.677	118.055	127.102	120.35	148.726	132.663	164.933	149.239	118.725	130.472	130.323	158.493
114.557	136.899	120.462	154.603	143.842	120.9	133.228	164.021	135.195	123.377	132.754	173.05
140.017	135.398	131.646	122.536	151.255	105.48	146.749	146.447	184.934	127.977	111.902	112.332
140.359	133.558	101.129	138.124	130.116	151.712	156.848	97.1769	132.831	103.749	152.965	98.3219
200.694	189.604	140.661	119.66	126.147	145.707	119.542	137.168	158.101	117.703	109.4	111.639
125.151	108.689	134.158	121.046	147.96	149.532	141.705	147.142	144.315	103.592	97.4445	105.756
157.876	166.091	92.6257	139.995	149.189	134.78	122.381	141.36	136.489	158.5	98.9123
132.907	132.449	129.437	153.85	121.759	123.853	134.491	124.295	186.367
158.937	158.114	140.96	151.562	107.343	111.648	145.647	146.438	137.615
153.991	127.153	127.631	152.351	187.247	156.795	145.058	109.082
Chlorophyll a/b ratio
sp sp5g sler (N=10)			sp sp5g sler slga3ox3 (N=10)			sp sp5g sler slga3ox4 (N=10)			sp sp5g sler slga3ox3/4 (N=4)
2.25496	1.66814	1.75905	2.6314	2.5808	2.5234	1.99652	2.48788	1.86799	2.66544	2.43756	2.59426
2.69407	2.72058	2.76503	2.63018	2.22587	2.1431	2.46253	2.46879	2.44466	1.90322	2.51982	2.522
2.41344	2.65217	2.55292	2.6027	2.81421	2.55977	2.8082	2.64196	2.40082	2.45706	2.68455	2.5766
1.88355	1.66759	1.55812	2.67777	2.61033	2.44846	2.6112	1.81828	1.87734	1.97887	2.41482	1.84916
2.57365	2.60418	2.56015	2.66269	2.56949	2.54076	2.31337	2.33867	2.47257	2.5707	1.91197	2.44225
1.7066	2.15399	2.38337	1.6236	1.94896	2.4095	2.50705	2.29945	2.61395	2.22311	1.18061	1.74493
2.41981	2.40165	2.07798	2.58295	2.735	2.61748	1.73201	2.72878	2.43474	2.44528	1.76339
2.12325	2.27117	1.78822	2.49451	2.31261	2.13726	2.71282	2.77044	2.79216
2.4684	2.57611	2.41489	2.57528	1.79343	1.8742	2.69646	2.44053	2.55433
2.11322	2.64124	2.0722	1.9182	2.30847	2.58416	2.51087	1.98592

## Sheet: Table S9
Table S9 Yield potential analysis data in this study (Related to Figure 5b and d).									N, number of plants
Total yield				Harvest index				Red fruit per total yield				Fruit-setting rate
sp sp5g sler (N=10)	sp sp5g sler slga3ox3 (N=10)	sp sp5g sler slga3ox4 (N=10)	sp sp5g sler slga3ox3/4 (N=4)	sp sp5g sler (N=10)	sp sp5g sler slga3ox3 (N=10)	sp sp5g sler slga3ox4 (N=10)	sp sp5g sler slga3ox3/4 (N=4)	sp sp5g sler (N=10)	sp sp5g sler slga3ox3 (N=10)	sp sp5g sler slga3ox4 (N=10)	sp sp5g sler slga3ox3/4 (N=4)	sp sp5g sler (N=10)	sp sp5g sler slga3ox3 (N=10)	sp sp5g sler slga3ox4 (N=10)	sp sp5g sler slga3ox3/4 (N=4)
318	320	319	205	1.4487	1.5881	1.9045	1.553	0.8333	0.8609	0.8918	0.9171	33.85	77.13	31.04	55.13
502.5	275.5	185.5	123	2.3647	1.3341	1.5205	2.2162	0.6567	0.7441	0.9057	0.7358	46	30.54	17.34	39.13
389.5	233	375	43.5	2.3047	2.8242	2.1614	0.725	0.7548	0.9227	0.8813	0.1034	68.62	36.74	53.99	1.66
667.5	228.5	228	38.5	2.3754	1.6863	1.9913	1.375	0.7326	0.849	0.8991	0.987	60.59	48.62	39.58	18.46
602.5	245	226.5		2.148	1.9368	2.107		0.7959	0.9429	0.9912		35.39	59.21	55.33
427	447.5	252.5		2.3019	1.9933	2.4163		0.8618	0.8011	0.9545		34.2	69.37	40.39
391	337.5	242.5		1.5126	2.0455	1.7963		0.8465	0.9289	0.8928		69.21	36.83	18.33
654	527	306.5		2.202	1.9962	1.8689		0.7576	0.9602	0.8809		50.23	68.87	27.39
390.5	328.5	220.5		3.7368	1.9849	2.371		0.7939	0.9285	0.7823		57.62	50.59	27.22
555.5	382	301.5		2.3996	2.4331	2.523		0.9496	0.9306	0.8358			58.47	38.05
Weight (g)
Plant				Red fruit				Green fruit
sp sp5g sler (N=10)	sp sp5g sler slga3ox3 (N=10)	sp sp5g sler slga3ox4 (N=10)	sp sp5g sler slga3ox3/4 (N=4)	sp sp5g sler (N=10)	sp sp5g sler slga3ox3 (N=10)	sp sp5g sler slga3ox4 (N=10)	sp sp5g sler slga3ox3/4 (N=4)	sp sp5g sler (N=10)	sp sp5g sler slga3ox3 (N=10)	sp sp5g sler slga3ox4 (N=10)	sp sp5g sler slga3ox3/4 (N=4)
219.5	201.5	167.5	132	265	275.5	284.5	188	53	44.5	34.5	17
212.5	206.5	122	55.5	330	205	168	90.5	172.5	70.5	17.5	32.5
169	82.5	173.5	60	294	215	330.5	4.5	95.5	18	44.5	39
281	135.5	114.5	28	489	194	205	38	178.5	34.5	23	0.5
280.5	126.5	107.5		479.5	231	224.5		123	14	2
185.5	224.5	104.5		368	358.5	241		59	89	11.5
258.5	165	135		331	313.5	216.5		60	24	26
297	264	164		495.5	506	270		158.5	21	36.5
104.5	165.5	93		310	305	172.5		80.5	23.5	48
231.5	157	119.5		527.5	355.5	252		28	26.5	49.5
Fruit weight (g)
sp sp5g sler (N=10)					sp sp5g sler slga3ox3 (N=10)					sp sp5g sler slga3ox4 (N=10)					sp sp5g sler slga3ox3/4 (N=4)
4.91	2.78	5.27	3.81	3.09	4.46	3.47	2.72	2.36	4.18	3.51	4.28	3.23	4.24	4.11	3.66	5.08	3.23	1.83	1.29
3.78	3.14	5.12	4.49	4.45	3.86	3.82	2.85	5.27	2.81	2.93	2.8	3.63	4.26	3.12	4.48	4.03	1.46	4.3	2.8
3.75	5.04	3.79	3.89	4.19	3.29	5.5	3.68	3.32	4.65	3.55	2.62	2.52	4.45	2.55	2.92	5	3.23	4.06	2.8
3.72	3.11	3.69	5.68	5.13	3.96	5.25	2.91	3.83	3.74	2.96	2.91	4.12	3.15	3.1	3.09	3.42	1.65	2.79	2.34
4.47	4.4	5.24	3.15	4.44	3.17	4.77	3.37	3.56	3.28	4.95	4.74	2.47	4.28	3.49	3.93	2.83	1.73	2.58	3.14
5.85	3.91	6.51	4.69	3.97	5.31	4.15	2.41	4.07	3.26	5.12	3.53	2.78	3.02	4.5	3.73	3.19	2.53	3.93	2.28
4.3	2.99	4.19	2.79	3.1	3.85	4.81	3.21	3.01	5.81	3.67	4.3	3.12	2.7	3.37	3.82	2.27	2.09	4.28	3.45
4.49	4.38	4.86	2.81	3.58	4.73	3.35	4.32	3.16	3.48	3.77	3.56	3.09	4.5	2.92	3.11	3.14	2.89	1.6	1.5
4.13	4.57	3.3	4.12	5.57	4.76	3.98	3.24	2.94	3.19	4.16	4.41	3.9	3.24	3.46	3.15	2.78	2.62	2.87	2
2.77	4.44	6.03	7.19	4.38	2.92	4.2	2.74	4.34	4.7	2.15	4.83	3.92	3.76	3.42	2.86	1.61	2.49	3.07	2.01
Fruit length (mm)
sp sp5g sler (N=10)					sp sp5g sler slga3ox3 (N=10)					sp sp5g sler slga3ox4 (N=10)					sp sp5g sler slga3ox3/4 (N=4)
19.55	16.37	16.83	17.67	17.73	18.77	16.03	18.48	19.66	16.14	16.86	17.25	18.95	18.1	18.9	14.7	15.74	14.32	17.82	15.52
20.45	19.14	18.24	16.18	17.88	17.95	19.85	16.07	17.47	18.28	17.71	15.95	14.99	16.89	17.82	15.53	15.18	19.47	17.82	14.5
19.8	18.07	16.27	18.2	21.14	19.33	16.52	20.08	18.02	16.4	15.59	18.82	15.04	16.24	15.97	12.77	15.95	12.84	15.53	16.12
19.01	18.52	16.8	18.68	18.61	17.32	18.95	19.71	14.83	15.82	15.86	18.39	18.99	17.22	16.57	15.39	16.97	15.28	17.1	16.4
18.06	18.1	18.5	15.45	18.18	16.22	16.79	17.56	18.73	18.84	16.85	17.6	15.67	14.28	16.38	12.93	11.62	16.34	14.93	16.6
17.55	20.38	19.32	17.89	16.56	16.6	17.49	14.83	16.69	16.71	19.7	16.9	17.86	16.57	16.69	18.05	17.57	16.83	14.91	18.2
19.12	16.53	18.42	17.78	15.88	14.42	16.02	15.74	17.71	16.31	17.07	18.84	19.79	17.42	16.8	17.6	11.74	18.71	12.17	17.11
16.92	20.4	21.48	16.4	18.67	17.53	14.98	17.07	16.53	17.17	17.5	17.24	14.05	19.28	17.38	14.4	18.23	15.66	16.54	17.71
19.01	18.71	17.83	18.39	15.83	15.56	17.69	19	16.4	16.17	17.14	18.72	17.12	19.46	15.06	15.07	14.01	13.11	16.34	17.35
15.09	18.95	16.51	16.16	19.58	17.94	18.59	18.39	16.51	18.12	18.28	17.86	16.47	17.14	15.17	15.82	16.59	13.11	15.5	14.08
Fruit width (mm)
sp sp5g sler (N=10)					sp sp5g sler slga3ox3 (N=10)					sp sp5g sler slga3ox4 (N=10)					sp sp5g sler slga3ox3/4 (N=4)
21.61	18.8	19.65	20	20.16	20.93	17.98	21.5	21.65	17.82	18.36	19.02	19.82	20.24	20.27	17.44	18.74	15.81	19.46	17.71
22.1	21.49	20.96	17.42	21.08	19.96	22.07	18.2	18.69	20.27	20.02	18.06	16.6	18.44	20.58	17.52	17.94	21.26	19.93	15.22
22.1	20.79	17.87	20.14	23.39	20.96	18.81	22.05	18.97	18.42	17.72	19.6	17.83	16.77	18.08	14.34	17.98	14.65	17.72	18.17
21.7	18.38	19.95	20.09	20.64	19.39	20.68	20.86	16.99	17.38	18.08	20.15	20.13	17.62	17.77	16.55	19.59	17.83	18.7	18.81
19.36	19.81	20.63	17.46	19.16	18.24	18.78	20.35	21.92	20.24	18.6	20.04	17.6	16.13	17.89	15.41	14.07	18.22	16.69	17.71
19.28	21.62	21.54	19.47	18.77	18.97	19.58	17.9	18.78	18.85	21.5	18.53	20.2	19.13	17.63	19.84	19.89	18.98	16.64	18.82
22	19.08	20.17	21.45	17.69	16.93	17.18	17.91	18.99	18.27	19.7	20.7	20.56	19.5	18.4	19.68	14.18	21.82	14.35	18.44
20.19	22.65	23.34	18.06	19.34	19.65	18.24	18.01	16.98	19.95	18.77	19.09	16.96	20.63	18.88	16.33	20.36	18.34	19.05	20.72
21.1	20.28	18.77	20.24	17.04	18.18	19.02	20.51	18.14	18	18.91	20.42	18.09	21.41	16.66	17.39	16.81	14.78	17.79	19.85
17.08	20.59	18.69	18.44	19.45	19.2	18.93	20.13	19.98	21.44	19.88	19.28	18.13	18.9	18.32	18.82	18.76	14.33	18.34	15.52
Brix
sp sp5g sler (N=10)			sp sp5g sler slga3ox3 (N=10)			sp sp5g sler slga3ox4 (N=10)			sp sp5g sler slga3ox3/4 (N=4)
7.2	10	6.4	6	7.1	7	7.9	8.4	7.8	7.7	5.5	5.8
4.9	6.5	4.3	6.6	7.6	8.6	6.7	6.3	6.7	5.9	5.9	6.5
6.4	6.1	6.9	7.8	10.2	7.5	9.1	8.4	8	6.8	5.7	6
6	8.8	4.9	6.5	7.3	5.7	6.4	8.7	8.4	5.5	5.9	7.1
4.5	6.4	8.4	8.1	6.5	5.5	6.6	6	8.6	5.7	6.3	6
6.7	5.1	6.4	8.7	6.7	6.6	7	8.1	8.3	5.9	7	6.6
6.5	6.5	7.3	6.7	8.6	5.8	7.2	7.6	8.5	7.2	6.4	6.3
7.6	4.4	7.1	6.8	7.8	8.8	8.7	9.1	7.9	6.6	6.2	6
6.9	7.5	6.2	5.3	7	7.8	7	8.9	7.7	7.6	7.2	5.8
6.7	5.3	6.8	7	5.5	8.6	6.1	6.9	8.4	7.1	8.2	6.8

## Sheet: Table S10
Table S10 Length quantification data of shoots and inflorescences in this study (Related to Figure S5b and c).													N, number of plants
Shoot lengths (cm)
Primary shoot (1st leaf - 1st inflorescence)				1st sympodial shoot (1st - 2nd inflorescences)
sp sp5g sler (N=10)	sp sp5g sler slga3ox3 (N=5)	sp sp5g sler slga3ox4 (N=10)	sp sp5g sler slga3ox3/4 (N=10)	sp sp5g sler (N=10)	sp sp5g sler slga3ox3 (N=5)	sp sp5g sler slga3ox4 (N=10)	sp sp5g sler slga3ox3/4 (N=10)
22.5	16.5	21.5	2.5	8	6.5	8	6
22.5	14	15.5	5	10	7	7	2
25.5	15	18.5	5	7	7	5.5	4
22	16.5	22	6.5	9.5	9.5	7.5	1.5
24	16	15	7.5	5.5	7	5.5	1.5
27.5		19	7	8.5		6.5	0.5
26		21	4.5	7		7	3.5
27.5		14	5.5	8		8	6.5
20		14	5.5	6		7	4.5
22		21.5	5	8		7	6.5
Internode between flower in inflorescence (mm)								Proximal section of pedicel in inflorescence (mm)				Distal section of pedicel in inflorescence (mm)
sp sp5g sler (N=10)		sp sp5g sler slga3ox3 (N=5)		sp sp5g sler slga3ox4 (N=10)		sp sp5g sler slga3ox3/4 (N=9)		sp sp5g sler (N=10)	sp sp5g sler slga3ox3 (N=5)	sp sp5g sler slga3ox4 (N=10)	sp sp5g sler slga3ox3/4 (N=9)	sp sp5g sler (N=9)	sp sp5g sler slga3ox3 (N=5)	sp sp5g sler slga3ox4 (N=10)	sp sp5g sler slga3ox3/4 (N=8)
1st	2nd	1st	2nd	1st	2nd	1st	2nd	1st	1st	1st	1st	1st	1st	1st	1st
11.53	5.54	9.45	4.8	8.42	2.38	3.38	2.79	6.56	3.12	6.5	1.21	0.95	1.53	1.5	1.1
8.25	6.23	4.63	5.92	7.65	3.01	5.11	0.91	5.56	2.26	4.84	1.8	1.53	1.01	1.84	1.23
8.93	7.17	6.11	2.45	2.6	6.31	4.37	3.25	5.48	2.26	1.58	1.73	2.06	1.78	1.44	0.8
8.22	7.54	4.04	3.71	3.94	3.6	6.59	5.57	3.59	4.06	1.1	3.56	2.78	1.65	1	1.61
7.71	8.47	8.43	4.15	5.66	3.11	4.71	1.75	4.75	4.89	3.82	2.45	0.48	1.26	2.08	1.25
11.95	7.64			6.86	4.96	6.12	3.19	4.32		6.16	2.15	3.1		2.53	0.56
10.97	4.06			2.29	7.65	10.4	2.76	3.32		2.56	1.91	2.41		1.97	0.98
3.55	3			7.21	3.64	4.47	3.88	1.71		4.14	1.55	1.22		1.96	1.05
7.34	5.54			3.99	3.02	3.86	2.14	1.46		3.67	1.52	1.31		2.02
7.46	4.59			6.79	4.58			3.03		4.24				1.45
Leaves to first inflorescence				Flower number per inflorescence
sp sp5g sler (N=10)	sp sp5g sler slga3ox3 (N=5)	sp sp5g sler slga3ox4 (N=10)	sp sp5g sler slga3ox3/4 (N=10)	sp sp5g sler (N=9)	sp sp5g sler slga3ox3 (N=5)	sp sp5g sler slga3ox4 (N=8)	sp sp5g sler slga3ox3/4 (N=10)
10	9	9	8	21	18	19	11
10	10	10	9	20	18	20	12
11	9	10	10	18	6	16	10
10	9	10	10	16	18	20	15
10	9	10	9	22	19	20	12
11		10	12	17		20	6
11		11	8	20		17	15
11		9	12	20		24	15
10		9	8	20			11
10		10	10				14

[truncated: 4 more sheets: Table S11, Table S12, Table S13, Table S14]
